# Supplementary material for: Genome-wide association study identifies the genetic basis of key agronomic traits in 207 sugar beet accessions
Source: Hortic Res. 2024 Aug 12;11(10):uhae230. doi: 10.1093/hr/uhae230 (PMC11481341; doi:10.1093/hr/uhae230)
Supplement: Web_Material_uhae230 [file web_material_uhae230.zip]

Archive with 2 entries (2 files):
- Supplementary tables.xlsx
- SupplementaryFigures.docx
