# Supplementary material for: Genome-wide association study identifies the genetic basis of key agronomic traits in 207 sugar beet accessions
Source: Hortic Res. 2024 Aug 12;11(10):uhae230. doi: 10.1093/hr/uhae230 (PMC11481341; doi:10.1093/hr/uhae230)
Supplement: Web_Material_uhae230 [file web_material_uhae230.zip › Supplementary tables.xlsx]

## Sheet: Supplementary Table 1
Supplementary Table 1 The names and origins of 269 sugar beet accessions
Number	Accesion Name	Origin
1	BTS8840	USA
2	BTS2730	USA
3	BTS176	USA
4	LS1214	UK
5	LS1903	UK
6	LS1321	UK
7	LS1905	UK
8	LS17101	UK
9	LS1906	UK
10	LS1902	UK
11	LS1901	UK
12	LS1904	UK
13	LS1609	UK
14	LS1805	UK
15	LS1210	UK
16	LS80891	UK
17	LS1318	UK
18	LS1429	UK
19	LS1908	UK
20	LS1907	UK
21	B02	Neimenggu, China
22	NDT-T2	Neimenggu, China
23	LC05	Neimenggu, China
24	ND40-3	Neimenggu, China
25	TY09	Neimenggu, China
26	SLQ-T	Neimenggu, China
27	TY07-3	Neimenggu, China
28	A20-17	Neimenggu, China
29	ND13	Neimenggu, China
30	TB88	Neimenggu, China
31	NDRT-T3	Neimenggu, China
32	17-B05	Neimenggu, China
33	BR41212	Xinjiang, China
34	R4111	Xinjiang, China
35	K1471	Xinjiang, China
36	SR21212	Xinjiang, China
37	M3618	Xinjiang, China
38	R4-3-2-2-1	Xinjiang, China
39	A20701	Xinjiang, China
40	80411	Xinjiang, China
41	K5113	Xinjiang, China
42	1012	Xinjiang, China
43	K2534	Xinjiang, China
44	K2821	Xinjiang, China
45	6311	Xinjiang, China
46	BR41211	Xinjiang, China
47	CM841	Xinjiang, China
48	1331	Xinjiang, China
49	1841	Xinjiang, China
50	CR41211	Xinjiang, China
51	Z1333	Xinjiang, China
52	2145	Xinjiang, China
53	KWS2314	Germany
54	KWS1197	Germany
55	KWS5598	Germany
56	KWS6661	Germany
57	KWS5599	Germany
58	KWS3432	Germany
59	KWS1231	Germany
60	KWS1233	Germany
61	KWS4511	Germany
62	KWS9149	Germany
63	KWS0120	Germany
64	KWS3354	Germany
65	KWS0109	Germany
66	KWS4502	Germany
67	KWS0117	Germany
68	BETA5044	Germany
69	BETA468	Germany
70	BETA165	Germany
71	BETA866	Germany
72	BETA7121	Germany
73	BETA176	Germany
74	BETA5045	Germany
75	BETA240	Germany
76	BETA462	Germany
77	BETA382	Germany
78	KWS6939	Germany
79	KWS4981	Germany
80	KWS5915	Germany
81	KWS3935	Germany
82	KWS1479	Germany
83	VI80363	Northeast, China
84	NAN4	Northeast, China
85	887②	Northeast, China
86	75C602	Northeast, China
87	H1051	Northeast, China
88	ABM5	Northeast, China
89	9561	Northeast, China
90	HDW10	Northeast, China
91	HDW202	Northeast, China
92	HDW04	Northeast, China
93	HDW03	Northeast, China
94	HDW08	Northeast, China
95	Els10632	Russsia
96	Tam423	Northeast, China
97	Els10183	Russsia
98	Z002	Northeast, China
99	I7312	Northeast, China
100	D90M6	Northeast, China
101	7918/141	Northeast, China
102	SLZM1	Northeast, China
103	甜研4号	Northeast, China
104	KMBRT	Northeast, China
105	SI.26	Northeast, China
106	7917/120	Northeast, China
107	KH-3	Northeast, China
108	450-2n	Northeast, China
109	J8671	Northeast, China
110	KGTUS	Northeast, China
111	A80416	Northeast, China
112	T85612	Northeast, China
113	7909	Northeast, China
114	ELS5121	Russsia
115	7918/761	Northeast, China
116	B8035	Northeast, China
117	7917/210	Northeast, China
118	8216M152	Northeast, China
119	HT984001-07-16	Neimenggu (space), China
120	Ht97005-23-2-25	Neimenggu (space), China
121	Ht97005-13	Neimenggu (space), China
122	Ht984001-13-15	Neimenggu (space), China
123	Ht984001-12-14	Neimenggu (space), China
124	04BS02	Neimenggu, China
125	Rb-17	Neimenggu, China
126	Mk4044	Netherlands
127	SV1363	Netherlands
128	mk4062	Netherlands
129	HTIM15	Netherlands
130	H809	Netherlands
131	H003	Netherlands
132	H004	Netherlands
133	H008	Netherlands
134	SV893	Netherlands
135	HX910	Netherlands
136	COFC01001	Netherlands
137	KUHN1177	Netherlands
138	KUHN4062	Netherlands
139	KUHN1357	Netherlands
140	KUHN1255	Netherlands
141	H5304	Netherlands
142	KUHN4092	Netherlands
143	MK1583	Netherlands
144	SV1596	Netherlands
145	MK4644	Netherlands
146	ADV0401	Netherlands
147	SV1357	Netherlands
148	KUHN1275	Netherlands
149	SX1511	Netherlands
150	MK4123	Netherlands
151	SV1760	Netherlands
152	SV1899	Netherlands
153	KUHN1125	Netherlands
154	SV1764	Netherlands
155	MK4157	Netherlands
156	SX1512	Netherlands
157	KUHN1277	Netherlands
158	SV1572	Netherlands
159	MK4161	Netherlands
160	SV1741	Netherlands
161	SV1898	Netherlands
162	SV1555	Netherlands
163	MK4093	Netherlands
164	SV1569	Netherlands
165	SV1742	Netherlands
166	MK4159	Netherlands
167	SV1589	Netherlands
168	SV1515	Netherlands
169	SV1892	Netherlands
170	MK4088	Netherlands
171	KUHN1357	Netherlands
172	KUHN1278	Netherlands
173	PJI	Netherlands
174	MK4061	Netherlands
175	SX1516	Netherlands
176	SX1514	Netherlands
177	MK4095	Netherlands
178	CH0612	Netherlands
179	PLEON	Netherlands
180	IRIS	Netherlands
181	KUHN814	Netherlands
182	ADV012	Netherlands
183	SX1517	Netherlands
184	KUHN8062	Netherlands
185	SV2084	Netherlands
186	SR411	Netherlands
187	ADV013	Netherlands
188	SV2081	Netherlands
189	SV2083	Netherlands
190	MK4186	Netherlands
191	SV2080	Netherlands
192	MK4185	Netherlands
193	KUHN5012	Netherlands
194	SV2079	Netherlands
195	MK4182	Netherlands
196	KUHN9046	Netherlands
197	KUHN1387	Netherlands
198	IM802	Netherlands
199	MK4181	Netherlands
200	MK893	Netherlands
201	IM1162	Netherlands
202	SV1375	Netherlands
203	SV2085	Netherlands
204	KUHN1260	Netherlands
205	KUHN1178	Netherlands
206	SR496	Netherlands
207	SV1433	Netherlands
208	3410	Germany
209	Beta237	Germany
210	Beta378	Germany
211	Beta381	Germany
212	Beta467	Germany
213	beta5043	Germany
214	Beta7122	Germany
215	KWS1176	Germany
216	KWS3928	Germany
217	KWS4503	Germany
218	KWS4966	Germany
219	KWS510	Germany
220	KWS5109	Germany
221	KWS5595	Germany
222	4156	Netherlands
223	4162	Netherlands
224	K4085	Netherlands
225	MK4122	Netherlands
226	MK4158	Netherlands
227	MK4160	Netherlands
228	MK4162	Netherlands
229	MK4180	Netherlands
230	MK4184	Netherlands
231	SV1366	Netherlands
232	SV1574	Netherlands
233	SV1588	Netherlands
234	SV1590	Netherlands
235	SV1739	Netherlands
236	SV1745	Netherlands
237	SV1750	Netherlands
238	SV1893	Netherlands
239	SV1894	Netherlands
240	SV1895	Netherlands
241	SV1896	Netherlands
242	SV1897	Netherlands
243	SV2078	Netherlands
244	SV2082	Netherlands
245	1902	Northeast, China
246	7911	Northeast, China
247	78541	Northeast, China
248	98132	Northeast, China
249	102ab	Northeast, China
250	103-8041	Northeast, China
251	1403/9-8	Northeast, China
252	352m2	Northeast, China
253	7818/4111	Northeast, China
254	7917/416	Northeast, China
255	81GM213	Northeast, China
256	81gM7	Northeast, China
257	B8954	Northeast, China
258	D2-6	Northeast, China
259	Els101	Northeast, China
260	eLs16183	Northeast, China
261	g9/95m3	Northeast, China
262	h0143	Northeast, China
263	H0712	Northeast, China
264	H1352	Northeast, China
265	H181	Northeast, China
266	III741	Northeast, China
267	III74110	Northeast, China
268	RIIID	Northeast, China
269	T27	Northeast, China

## Sheet: Supplementary Table 2
Supplementary Table 2 Sequence information of 207 sugar beet accessions.
Number	Accesion Name	Origin	Raw bases(bp)	Clean bases(bp)	Q20(%)	Q30(%)	Mapped reads	Total reads	Mapping rate(%)	Average depth(X)
1	BTS8840	USA	10036039800	10036029600	94.7	87.34	64919061	66851324	97.11	16.81
2	BTS2730	USA	9786403500	9786391500	94.62	87.19	63395139	65164460	97.28	16.51
3	BTS176	USA	8349938700	8349755100	97.71	93.47	55812302	57512666	97.04	14.78
4	LS1214	UK	8635310700	8635304100	94.73	87.43	58405852	59833728	97.61	15.06
5	LS1903	UK	9871696500	9871689300	94.02	86.11	63643081	65745140	96.8	16.57
6	LS1321	UK	9236577900	9236381700	97.65	93.37	59984079	61512104	97.52	15.33
7	LS1905	UK	8582745900	8582561400	97.52	93.06	55702440	57159692	97.45	14.48
8	LS17101	UK	8385748200	8385663900	94.65	87.43	54117994	55842954	96.91	14.4
9	LS1906	UK	10208159100	10208131800	94.53	87.12	65838934	67979416	96.85	16.85
10	LS1902	UK	8986534800	8986333800	97.84	93.8	58720980	60752308	96.66	15.61
11	LS1901	UK	9124499400	9124490100	94.12	86.34	48040143	49310040	97.42	13.14
12	LS1904	UK	7406102100	7406097300	96.46	90.69	50828941	52104750	97.55	13.59
13	LS1609	UK	7825386300	7825221000	97.8	93.72	61817148	63384848	97.53	15.6
14	LS1805	UK	9521429700	9521418600	96.34	90.53	54103682	55751810	97.04	14.7
15	LS1210	UK	8370580200	8370569400	94.62	87.17	52315446	53867660	97.12	14.16
16	LS80891	UK	8088641100	8088633600	94.55	87.09	55052364	56407306	97.6	14.42
17	LS1318	UK	8470106700	8469918000	97.69	93.5	53358582	54630730	97.67	14.26
18	LS1429	UK	8268491400	8268199500	96.85	91.25	61480449	63299100	97.13	16.03
19	LS1908	UK	9506249400	9505880400	95.74	89.51	60211398	62017046	97.09	15.88
20	LS1907	UK	9313537500	9313526400	94.83	87.69	61159563	63002696	97.07	15.77
21	B02	Neimenggu, China	9464414700	9464406300	96.29	90.38	58704806	60074350	97.72	15.35
22	NDT-T2	Neimenggu, China	9088749600	9088407000	96.67	90.84	57259235	58581464	97.74	15
23	LC05	Neimenggu, China	8874805800	8874456900	96.67	90.88	68960427	71070462	97.03	18.22
24	ND40-3	Neimenggu, China	10671194100	10671182400	94.5	87.03	54989309	56724542	96.94	14.7
25	TY09	Neimenggu, China	8517821700	8517812100	94.5	86.98	60006351	61430832	97.68	15.67
26	SLQ-T	Neimenggu, China	9297324600	9296967300	96.96	91.43	53438864	55069286	97.04	14.56
27	TY07-3	Neimenggu, China	8268560100	8268552300	94.34	86.72	65571792	67339432	97.38	16.26
28	A20-17	Neimenggu, China	10116553500	10116545400	96.3	90.39	58722318	60535452	97	15.24
29	ND13	Neimenggu, China	9094470600	9094404600	95.67	89.41	55030166	56659914	97.12	14.54
30	TB88	Neimenggu, China	9246060900	9246052200	94.84	87.56	59611022	61569566	96.82	15.98
31	NDRT-T3	Neimenggu, China	9718246500	9718075500	95.12	88.23	62854365	64724154	97.11	16.53
32	17-B05	Neimenggu, China	9452784600	9452770200	94.09	86.35	60641586	62956928	96.32	16.38
33	BR41212	Xinjiang, China	9448884600	9448857600	94.94	87.9	60972700	62933636	96.88	15.93
34	R4111	Xinjiang, China	9592619700	9592539000	95.19	88.37	61766070	63897542	96.66	16.19
35	K1471	Xinjiang, China	8017023900	8016853500	97.52	93.13	52009515	53395458	97.4	13.89
36	SR21212	Xinjiang, China	8126634900	8126623500	94.55	87.03	52356842	54136706	96.71	14.46
37	M3618	Xinjiang, China	10329470100	10328892600	94.5	87.1	66538222	68772186	96.75	16.63
38	R4-3-2-2-1	Xinjiang, China	9617950800	9617943600	94.42	86.82	61919374	64070782	96.64	16.4
39	A20701	Xinjiang, China	11214882000	11214248700	94.95	87.89	70774035	74683214	94.77	17.97
40	80411	Xinjiang, China	8364675600	8364667800	94.58	87.16	52992798	55706578	95.13	14.38
41	K5113	Xinjiang, China	8415385200	8415356400	94.01	86.17	54054617	56058980	96.42	14.78
42	1012	Xinjiang, China	11183984400	11183703300	97.71	93.48	72645610	74478462	97.54	17.44
43	K2534	Xinjiang, China	8114609700	8114599500	94.69	87.29	52349102	54050674	96.85	14.43
44	K2821	Xinjiang, China	8651595900	8651247900	96.72	90.99	55412026	56998634	97.22	15.11
45	6311	Xinjiang, China	8471196600	8471186700	94.34	86.72	54602168	56416854	96.78	14.92
46	BR41211	Xinjiang, China	7622163600	7621977000	97.78	93.62	49415506	50768594	97.33	13.33
47	CM841	Xinjiang, China	9694891200	9694654500	97.75	93.56	58609163	64560650	90.78	15.15
48	1331	Xinjiang, China	9645936000	9645873300	95.58	89.07	62315101	64251938	96.99	15.64
49	1841	Xinjiang, China	9659197800	9658654800	94.64	87.31	62163070	64335284	96.62	16.33
50	CR41211	Xinjiang, China	9096713100	9096622500	95.17	88.37	58779948	60565366	97.05	15.14
51	Z1333	Xinjiang, China	10198550400	10197980400	95.22	88.43	65820093	67908276	96.92	16.62
52	2145	Xinjiang, China	9324870600	9324791400	96.33	90.66	60482743	62080924	97.43	15.7
53	KWS2314	Germany	9738872700	9738863700	94.78	87.47	63007893	64866438	97.13	16.13
54	KWS1197	Germany	8748781200	8748724800	95.12	88.26	56463239	58237510	96.95	14.72
55	KWS5598	Germany	7570731300	7570726200	96.09	90.07	49124037	50393758	97.48	13.23
56	KWS6661	Germany	8017025700	8016998100	94.19	86.5	51685325	53386992	96.81	14.06
57	KWS5599	Germany	8447301900	8447208000	94.89	87.84	54463579	56266442	96.8	14.53
58	KWS3432	Germany	9552761100	9552670500	95.22	88.47	61878869	63602834	97.29	15.8
59	KWS1231	Germany	10171452900	10171354500	95	88.05	65706421	67739070	97	16.94
60	KWS1233	Germany	7888230300	7888149000	95.35	88.69	51102740	52520978	97.3	13.76
61	KWS4511	Germany	9115829400	9115823400	94.39	86.83	58982366	60700644	97.17	15.21
62	KWS9149	Germany	10620508500	10620497700	96.41	90.63	68921839	70699152	97.49	16.87
63	KWS0120	Germany	9138443400	9138375000	95.28	88.56	59080933	60850516	97.09	15.08
64	KWS3354	Germany	7521317700	7521253500	95.11	88.24	48649630	50091544	97.12	13.27
65	KWS0109	Germany	7108149300	7108143000	96.29	90.38	46073931	47334180	97.34	12.59
66	KWS4502	Germany	7120129200	7120072800	94.87	87.77	46033204	47416594	97.08	12.88
67	KWS0117	Germany	9568917300	9568910700	96.26	90.38	62016297	63705876	97.35	15.35
68	BETA5044	Germany	8038848300	8038842600	94.56	87.12	51998187	53539586	97.12	14.1
69	BETA468	Germany	7714159200	7713983400	97.7	93.54	50137062	51368172	97.6	13.4
70	BETA165	Germany	8609835900	8609763900	95.28	88.57	55717883	57326100	97.19	14.47
71	BETA866	Germany	9184374600	9183876300	95.41	88.95	59331795	61142648	97.04	15.67
72	BETA7121	Germany	10193891700	10193341500	94.93	87.91	65784744	67874492	96.92	16.56
73	BETA176	Germany	8498805300	8498716200	95.05	88.14	54973955	56600246	97.13	14.65
74	BETA5045	Germany	8082558900	8082138300	94.99	88.06	52286479	53809604	97.17	13.99
75	BETA240	Germany	8144970000	8144841000	94.37	86.91	52482506	54236976	96.77	14.35
76	BETA462	Germany	9790420500	9789865200	94.75	87.59	63177324	65174120	96.94	16.18
77	BETA382	Germany	8665215000	8665209900	96.17	90.22	56170155	57680056	97.38	14.55
78	KWS6939	Germany	8049109200	8049038700	96.03	90.05	52069416	53593446	97.16	13.95
79	KWS4981	Germany	8101073100	8101065300	94.32	86.72	52384932	53956634	97.09	14.15
80	KWS5915	Germany	9057691200	9057186000	94.66	87.42	58535796	60286080	97.1	15.26
81	KWS3935	Germany	8977012500	8976888000	95.35	88.66	58047126	59767640	97.12	15.5
82	KWS1479	Germany	8997117000	8996602200	94.81	87.68	58140580	59911376	97.04	15.24
83	VI80363	Northeast, China	7725479700	7725472200	96.65	91.12	50052169	51446972	97.29	13.98
84	NAN4	Northeast, China	12345778500	12345066000	94.88	87.86	79691281	82192566	96.96	19.66
85	887②	Northeast, China	14153221200	14152432800	94.31	86.77	91312539	94209586	96.92	21.79
86	75C602	Northeast, China	9029501100	9029404500	94.81	87.7	58253587	60128982	96.88	15.15
87	H1051	Northeast, China	9441058500	9440904000	95.14	88.29	60793512	62870280	96.7	15.69
88	ABM5	Northeast, China	8088506100	8088426300	95.28	88.52	52116484	53883000	96.72	14.27
89	9561	Northeast, China	8878718700	8878712400	94.5	87.03	57353028	59131018	96.99	15.22
90	HDW10	Northeast, China	10689815400	10689807000	94.43	86.86	67651480	71196488	95.02	17.88
91	HDW202	Northeast, China	8923483800	8923476600	94.3	86.59	57467323	59433276	96.69	15.47
92	HDW04	Northeast, China	7763440800	7763386800	93.56	85.48	49877175	51705238	96.46	13.86
93	HDW03	Northeast, China	8563049400	8563041300	96.2	90.24	55423349	57025842	97.19	14.54
94	HDW08	Northeast, China	9472412700	9472404600	94.47	86.97	61055920	63080948	96.79	16.35
95	Els10632	Russsia	10599365400	10598770500	94.8	87.64	68379841	70582946	96.88	18.3
96	Tam423	Northeast, China	9755878500	9755868900	94.48	86.93	63003569	64992434	96.94	16.66
97	Els10183	Russsia	11884763100	11884092600	94.69	87.52	76718800	79119210	96.97	18.81
98	Z002	Northeast, China	8790707700	8790634200	95.39	88.72	56784920	58562888	96.96	15.03
99	I7312	Northeast, China	8737482000	8737475100	94.38	86.83	56428616	58182344	96.99	15.47
100	D90M6	Northeast, China	8510733600	8510725200	96.12	90.11	54831286	56828934	96.48	14.67
101	7918/141	Northeast, China	8530796100	8530788300	96.29	90.34	54585817	56308988	96.94	14.48
102	SLZM1	Northeast, China	8457703800	8457635700	94.97	88	58876932	60475838	97.36	14.98
103	甜研4号	Northeast, China	9085341600	9085272000	95.53	89.01	52245575	53864188	97	14.06
104	KMBRT	Northeast, China	8087484900	8087430900	95.19	88.44	58165785	60051272	96.86	15.89
105	SI.26	Northeast, China	9016232100	9016218300	94.87	87.72	61652091	63658704	96.85	16
106	7917/120	Northeast, China	9559270800	9559142100	94.95	87.97	58465524	60770632	96.21	14.94
107	KH-3	Northeast, China	9127619100	9127614600	96.22	90.31	65264372	67204156	97.11	17.16
108	450-2n	Northeast, China	10093407300	10093398600	96.66	91.31	64024233	66007078	97	16.25
109	J8671	Northeast, China	9913459800	9913451400	96.22	90.31	60256917	62210372	96.86	15.48
110	KGTUS	Northeast, China	9339703500	9339630300	95.18	88.34	60037604	61873080	97.03	15.48
111	A80416	Northeast, China	9294425700	9294419100	95.95	89.81	59882278	61815354	96.87	15.63
112	T85612	Northeast, China	9281635200	9281510700	94.86	87.74	60671847	62366012	97.28	16.28
113	7909	Northeast, China	9366134100	9366123300	96.89	91.7	56210936	58296728	96.42	14.91
114	ELS5121	Russsia	8751253800	8751173700	95.12	88.24	54169709	55935954	96.84	14.88
115	7918/761	Northeast, China	8397426600	8397417900	94.68	87.28	48638352	50194556	96.9	13.37
116	B8035	Northeast, China	7539159900	7539120600	95.27	88.33	80653736	82754198	97.46	19.67
117	7917/210	Northeast, China	12430341600	12430305000	97.02	91.95	46132335	47678354	96.76	12.97
118	8216M152	Northeast, China	7159445100	7159362900	95.05	88.16	48327141	49865784	96.91	13.28
119	HT984001-07-16	Neimenggu (space), China	7488197400	7488137100	95.14	88.3	53118967	54684070	97.14	14.12
120	Ht97005-23-2-25	Neimenggu (space), China	8212739700	8212652400	95.18	88.36	50093254	51403932	97.45	13.58
121	Ht97005-13	Neimenggu (space), China	7722298200	7722292500	96.37	90.61	53421812	55036824	97.07	14.18
122	Ht984001-13-15	Neimenggu (space), China	8267315400	8266864200	95	88.06	49660277	52431310	94.71	13.37
123	Ht984001-12-14	Neimenggu (space), China	7873443900	7873325700	95.51	88.96	51943048	53393354	97.28	13.94
124	04BS02	Neimenggu, China	8022332400	8022271200	95.9	89.86	54934853	56435186	97.34	15.12
125	Rb-17	Neimenggu, China	8532861900	8532518400	97	91.48	53175318	54835496	96.97	14.03
126	Mk4044	Netherlands	8232966900	8232960600	95.84	89.48	66103075	67765754	97.55	16.75
127	SV1363	Netherlands	10256583900	10256175900	96.88	91.31	55938728	57495642	97.29	14.42
128	mk4062	Netherlands	8632283100	8632212600	95.14	88.16	63443725	65110000	97.44	16.46
129	HTIM15	Netherlands	9775056000	9775046400	97.16	92.28	55663331	57166560	97.37	14.45
130	H809	Netherlands	8589413700	8589407100	96.09	90.07	49171897	50866000	96.67	13.62
131	H003	Netherlands	7634836800	7634776800	95.04	88.1	61955020	64057124	96.72	16.14
132	H004	Netherlands	9619388700	9619350900	94.63	87.3	57368983	59196790	96.91	15.24
133	H008	Netherlands	8887078500	8887073400	94.61	87.17	58652456	60435844	97.05	15.55
134	SV893	Netherlands	9075006600	9074998800	94.99	87.79	64824309	67216094	96.44	16.97
135	HX910	Netherlands	10092180000	10092138000	94.32	86.76	59381756	61158604	97.09	15.69
136	COFC01001	Netherlands	9183601800	9183586200	94.98	87.91	53792793	55366400	97.16	14.26
137	KUHN1177	Netherlands	8314443300	8314376400	95.69	89.35	58350878	60212422	96.91	15.12
138	KUHN4062	Netherlands	9041144100	9041107200	94.28	86.72	62913833	64615092	97.37	15.73
139	KUHN1357	Netherlands	9704054700	9703826100	97.69	93.47	64432558	66360476	97.09	16.47
140	KUHN1255	Netherlands	9966367800	9965814300	94.86	87.78	57949225	59572418	97.28	15.34
141	H5304	Netherlands	8947196400	8947128000	96.19	90.31	57411290	59016630	97.28	15.15
142	KUHN4092	Netherlands	8864142300	8864007300	95.31	88.6	54315078	55955036	97.07	14.63
143	MK1583	Netherlands	8400987300	8400979800	94.47	86.96	55537430	57395452	96.76	14.87
144	SV1596	Netherlands	8617846500	8617837500	94.66	87.27	54067149	55654278	97.15	14.01
145	MK4644	Netherlands	8358296400	8358170400	95.16	88.28	56288140	57936410	97.16	15
146	ADV0401	Netherlands	8700018600	8700001500	95.2	88.4	59394541	61401062	96.73	15.6
147	SV1357	Netherlands	9220153200	9220107300	94.39	86.9	67094797	69200836	96.96	17.09
148	KUHN1275	Netherlands	10388758200	10388746200	94.5	86.94	51742084	53096458	97.45	13.63
149	SX1511	Netherlands	7976295300	7976289600	96.34	90.55	66739715	69053010	96.65	17.23
150	MK4123	Netherlands	10366915500	10366864200	94.23	86.61	52836947	54442618	97.05	14.35
151	SV1760	Netherlands	8176186500	8176181100	94.44	86.91	67703270	69940244	96.8	17.42
152	SV1899	Netherlands	10498458300	10498414800	94.46	86.96	51601794	53277774	96.85	14.08
153	KUHN1125	Netherlands	8000310600	8000281200	94.56	87.2	56533001	58169186	97.19	15.15
154	SV1764	Netherlands	8736569700	8736557400	94.88	87.8	63777886	65676184	97.11	16.47
155	MK4157	Netherlands	9861981300	9861969600	94.55	87.1	54174977	55885186	96.94	14.47
156	SX1512	Netherlands	8394976800	8394946200	94.09	86.4	55495605	57328326	96.8	14.83
157	KUHN1277	Netherlands	8606459400	8606422200	94.22	86.57	57102143	58889998	96.96	15.31
158	SV1572	Netherlands	8842733700	8842725600	94.8	87.47	56331690	57970296	97.17	14.01
159	MK4161	Netherlands	8704213500	8704004100	97.64	93.37	59651139	61794798	96.53	15.74
160	SV1741	Netherlands	9278107800	9278073600	94.13	86.38	98568317	101823228	96.8	23.3
161	SV1898	Netherlands	15290123100	15290068200	94.21	86.6	77857302	80253914	97.01	19.56
162	SV1555	Netherlands	12051129300	12051120300	94.42	86.84	62711097	64652496	97	16.32
163	MK4093	Netherlands	9708444300	9708438000	94.55	87.09	60326879	62190776	97	15.72
164	SV1569	Netherlands	9342817200	9342327900	94.85	87.81	58510815	60493400	96.72	15.38
165	SV1742	Netherlands	9080313600	9080277600	94.34	86.77	53846540	55338910	97.3	14.28
166	MK4159	Netherlands	8314565400	8314493700	95.78	89.62	46127071	47489506	97.13	12.62
167	SV1589	Netherlands	7132146000	7132140600	96.53	90.82	58455573	60220650	97.07	15.44
168	SV1515	Netherlands	9040709400	9040523400	95.41	88.78	55770620	57346158	97.25	14.89
169	SV1892	Netherlands	8614955100	8614789200	95.22	88.53	80570465	83064296	97	19.48
170	MK4088	Netherlands	12470191500	12469524000	94.77	87.5	81579776	84109616	96.99	19.96
171	KUHN1357	Netherlands	12634543500	12633959700	95.08	88.29	62752478	65043884	96.48	16.24
172	KUHN1278	Netherlands	9765049800	9765010500	93.97	86.12	61346010	63002316	97.37	15.63
173	PJI	Netherlands	9463807800	9463800300	96.41	90.72	56338314	58075358	97.01	15.05
174	MK4061	Netherlands	8723080800	8722681500	94.88	87.89	67370884	69452272	97	16.63
175	SX1516	Netherlands	10431686400	10431125700	94.78	87.66	65947333	67638088	97.5	16.65
176	SX1514	Netherlands	10235937000	10235554500	96.75	91	56093603	57885060	96.91	15.02
177	MK4095	Netherlands	8688168900	8688051000	94.86	87.7	56523899	58142518	97.22	14.95
178	CH0612	Netherlands	8731494600	8731485900	94.43	86.89	51580066	53152742	97.04	13.84
179	PLEON	Netherlands	7981806300	7981433400	94.98	88.11	54820841	56504694	97.02	14.24
180	IRIS	Netherlands	8483295300	8483217000	95.07	88.13	73054320	74890152	97.55	18.06
181	KUHN814	Netherlands	11248457400	11248448100	97.2	92.48	59560231	61418654	96.97	15.69
182	ADV012	Netherlands	9220113300	9220101900	94.84	87.66	79045482	81673090	96.78	19.38
183	SX1517	Netherlands	12259187100	12259136100	94.61	87.23	55734258	57492788	96.94	14.76
184	KUHN8062	Netherlands	8632909500	8632873800	94.34	86.74	54642489	56763416	96.26	14.73
185	SV2084	Netherlands	8523726300	8523712800	95.19	88.28	59601281	61552128	96.83	15.58
186	SR411	Netherlands	9239538600	9239528700	94.5	86.97	56824720	59048714	96.23	14.94
187	ADV013	Netherlands	8866493100	8866455000	94.57	87.2	65172548	67585684	96.43	16.3
188	SV2081	Netherlands	10149086100	10149058500	94.77	87.5	55947822	64689268	86.49	14.46
189	SV2083	Netherlands	9710005200	9709977000	94.84	87.58	56033506	57492844	97.46	14.63
190	MK4186	Netherlands	8632973400	8632784700	97.7	93.5	62892001	64728112	97.16	16.3
191	SV2080	Netherlands	9720120900	9720089700	94.64	87.29	59038119	60912688	96.92	15.43
192	MK4185	Netherlands	9145463400	9145433400	94.63	87.25	58101876	59812746	97.14	14.97
193	KUHN5012	Netherlands	8988774900	8988768300	96.31	90.42	52327513	53740606	97.37	13.93
194	SV2079	Netherlands	8071911600	8071905300	96.6	90.94	59912242	61299884	97.74	15.18
195	MK4182	Netherlands	9205673400	9205458300	97.74	93.61	55687363	57152168	97.44	14.52
196	KUHN9046	Netherlands	8584362600	8584357200	96.59	90.97	67166142	68912518	97.47	16.27
197	KUHN1387	Netherlands	10351203000	10350946800	97.79	93.67	56010739	57712312	97.05	14.46
198	IM802	Netherlands	8666475000	8666446200	94.93	87.75	56206122	57880332	97.11	14.61
199	MK4181	Netherlands	8689413600	8689382400	94.73	87.37	58102722	59536774	97.59	15.17
200	MK893	Netherlands	9027160500	9026794200	96.8	91.15	52657427	54306744	96.96	14.08
201	IM1162	Netherlands	8152618800	8152600800	94.7	87.34	58909671	60750308	96.97	15.2
202	SV1375	Netherlands	9118712400	9118682400	94.31	86.65	52872070	54567264	96.89	14.33
203	SV2085	Netherlands	8192118900	8192112300	95.08	88.1	54634021	56049474	97.47	14.24
204	KUHN1260	Netherlands	8491105500	8490765900	96.69	90.89	56181832	57634512	97.48	15.07
205	KUHN1178	Netherlands	8741177400	8740826100	96.79	91.14	55990772	57617518	97.18	14.45
206	SR496	Netherlands	8654505600	8654470200	94.78	87.58	70362070	72433696	97.14	17.22
207	SV1433	Netherlands	10876857900	10876824900	94.68	87.39	53934916	55618330	96.97	13.93

## Sheet: Supplementary Table 3
Supplementary Table 3 Group information of 207 sugar beet accessions.
Number	Accesion Name	Origin	region group	biomass group	sugar group
1	BTS8840	USA	non-China	high	middle
2	BTS2730	USA	non-China	low	low
3	BTS176	USA	non-China	middle	low
4	LS1214	UK	non-China	low	middle
5	LS1903	UK	non-China	middle	middle
6	LS1321	UK	non-China	high	middle
7	LS1905	UK	non-China	high	middle
8	LS17101	UK	non-China	middle	middle
9	LS1906	UK	non-China	high	middle
10	LS1902	UK	non-China	high	low
11	LS1901	UK	non-China	middle	middle
12	LS1904	UK	non-China	middle	middle
13	LS1609	UK	non-China	middle	middle
14	LS1805	UK	non-China	middle	high
15	LS1210	UK	non-China	low	middle
16	LS80891	UK	non-China	high	low
17	LS1318	UK	non-China	middle	low
18	LS1429	UK	non-China	middle	low
19	LS1908	UK	non-China	high	low
20	LS1907	UK	non-China	low	middle
21	B02	Neimenggu, China	China	low	high
22	NDT-T2	Neimenggu, China	China	low	high
23	LC05	Neimenggu, China	China	middle	middle
24	ND40-3	Neimenggu, China	China	low	high
25	TY09	Neimenggu, China	China	low	high
26	SLQ-T	Neimenggu, China	China	low	high
27	TY07-3	Neimenggu, China	China	low	high
28	A20-17	Neimenggu, China	China	middle	middle
29	ND13	Neimenggu, China	China	middle	high
30	TB88	Neimenggu, China	China	low	high
31	NDRT-T3	Neimenggu, China	China	low	high
32	17-B05	Neimenggu, China	China	low	high
33	BR41212	Xinjiang, China	China	low	low
34	R4111	Xinjiang, China	China	low	low
35	K1471	Xinjiang, China	China	middle	low
36	SR21212	Xinjiang, China	China	middle	low
37	M3618	Xinjiang, China	China	high	middle
38	R4-3-2-2-1	Xinjiang, China	China	middle	high
39	A20701	Xinjiang, China	China	middle	low
40	80411	Xinjiang, China	China	high	low
41	K5113	Xinjiang, China	China	high	low
42	1012	Xinjiang, China	China	high	low
43	K2534	Xinjiang, China	China	middle	low
44	K2821	Xinjiang, China	China	low	middle
45	6311	Xinjiang, China	China	middle	low
46	BR41211	Xinjiang, China	China	high	low
47	CM841	Xinjiang, China	China	high	low
48	1331	Xinjiang, China	China	high	low
49	1841	Xinjiang, China	China	high	low
50	CR41211	Xinjiang, China	China	low	low
51	Z1333	Xinjiang, China	China	low	low
52	2145	Xinjiang, China	China	high	low
53	KWS2314	Germany	non-China	middle	middle
54	KWS1197	Germany	non-China	low	low
55	KWS5598	Germany	non-China	low	high
56	KWS6661	Germany	non-China	low	middle
57	KWS5599	Germany	non-China	high	low
58	KWS3432	Germany	non-China	low	middle
59	KWS1231	Germany	non-China	middle	middle
60	KWS1233	Germany	non-China	middle	low
61	KWS4511	Germany	non-China	high	low
62	KWS9149	Germany	non-China	low	high
63	KWS0120	Germany	non-China	low	low
64	KWS3354	Germany	non-China	middle	high
65	KWS0109	Germany	non-China	middle	high
66	KWS4502	Germany	non-China	high	middle
67	KWS0117	Germany	non-China	middle	high
68	BETA5044	Germany	non-China	high	middle
69	BETA468	Germany	non-China	high	middle
70	BETA165	Germany	non-China	high	middle
71	BETA866	Germany	non-China	high	middle
72	BETA7121	Germany	non-China	low	middle
73	BETA176	Germany	non-China	middle	middle
74	BETA5045	Germany	non-China	high	low
75	BETA240	Germany	non-China	high	low
76	BETA462	Germany	non-China	high	low
77	BETA382	Germany	non-China	high	low
78	KWS6939	Germany	non-China	middle	middle
79	KWS4981	Germany	non-China	middle	middle
80	KWS5915	Germany	non-China	low	high
81	KWS3935	Germany	non-China	low	high
82	KWS1479	Germany	non-China	low	high
83	VI80363	Northeast, China	China	low	middle
84	NAN4	Northeast, China	China	low	low
85	887②	Northeast, China	China	high	middle
86	75C602	Northeast, China	China	low	high
87	H1051	Northeast, China	China	middle	high
88	ABM5	Northeast, China	China	low	high
89	9561	Northeast, China	China	middle	high
90	HDW10	Northeast, China	China	high	low
91	HDW202	Northeast, China	China	high	high
92	HDW04	Northeast, China	China	high	middle
93	HDW03	Northeast, China	China	high	middle
94	HDW08	Northeast, China	China	low	middle
95	Els10632	Russsia	non-China	low	low
96	Tam423	Northeast, China	China	high	low
97	Els10183	Russsia	non-China	low	low
98	Z002	Northeast, China	China	low	high
99	I7312	Northeast, China	China	low	high
100	D90M6	Northeast, China	China	low	middle
101	7918/141	Northeast, China	China	low	middle
102	SLZM1	Northeast, China	China	low	middle
103	甜研4号	Northeast, China	China	low	middle
104	KMBRT	Northeast, China	China	low	high
105	SI.26	Northeast, China	China	high	middle
106	7917/120	Northeast, China	China	low	high
107	KH-3	Northeast, China	China	low	high
108	450-2n	Northeast, China	China	high	high
109	J8671	Northeast, China	China	high	middle
110	KGTUS	Northeast, China	China	middle	low
111	A80416	Northeast, China	China	high	middle
112	T85612	Northeast, China	China	high	low
113	7909	Northeast, China	China	high	low
114	ELS5121	Russsia	non-China	high	low
115	7918/761	Northeast, China	China	middle	low
116	B8035	Northeast, China	China	low	middle
117	7917/210	Northeast, China	China	low	low
118	8216M152	Northeast, China	China	middle	low
119	HT984001-07-16	Neimenggu (space), China	China	middle	low
120	Ht97005-23-2-25	Neimenggu (space), China	China	low	middle
121	Ht97005-13	Neimenggu (space), China	China	low	middle
122	Ht984001-13-15	Neimenggu (space), China	China	high	middle
123	Ht984001-12-14	Neimenggu (space), China	China	low	low
124	04BS02	Neimenggu, China	China	low	middle
125	Rb-17	Northeast, China	China	low	low
126	Mk4044	Netherlands	non-China	middle	middle
127	SV1363	Netherlands	non-China	high	middle
128	mk4062	Netherlands	non-China	low	middle
129	HTIM15	Netherlands	non-China	middle	low
130	H809	Netherlands	non-China	high	low
131	H003	Netherlands	non-China	middle	low
132	H004	Netherlands	non-China	middle	middle
133	H008	Netherlands	non-China	high	low
134	SV893	Netherlands	non-China	middle	low
135	HX910	Netherlands	non-China	middle	high
136	COFC01001	Netherlands	non-China	low	high
137	KUHN1177	Netherlands	non-China	high	low
138	KUHN4062	Netherlands	non-China	high	middle
139	KUHN1357	Netherlands	non-China	low	middle
140	KUHN1255	Netherlands	non-China	middle	middle
141	H5304	Netherlands	non-China	high	low
142	KUHN4092	Netherlands	non-China	middle	middle
143	MK1583	Netherlands	non-China	middle	middle
144	SV1596	Netherlands	non-China	middle	middle
145	MK4644	Netherlands	non-China	low	low
146	ADV0401	Netherlands	non-China	middle	low
147	SV1357	Netherlands	non-China	middle	middle
148	KUHN1275	Netherlands	non-China	low	middle
149	SX1511	Netherlands	non-China	middle	low
150	MK4123	Netherlands	non-China	high	low
151	SV1760	Netherlands	non-China	high	low
152	SV1899	Netherlands	non-China	middle	low
153	KUHN1125	Netherlands	non-China	low	low
154	SV1764	Netherlands	non-China	middle	middle
155	MK4157	Netherlands	non-China	middle	low
156	SX1512	Netherlands	non-China	middle	middle
157	KUHN1277	Netherlands	non-China	low	middle
158	SV1572	Netherlands	non-China	low	middle
159	MK4161	Netherlands	non-China	low	high
160	SV1741	Netherlands	non-China	middle	middle
161	SV1898	Netherlands	non-China	middle	high
162	SV1555	Netherlands	non-China	low	high
163	MK4093	Netherlands	non-China	low	high
164	SV1569	Netherlands	non-China	middle	low
165	SV1742	Netherlands	non-China	high	low
166	MK4159	Netherlands	non-China	high	low
167	SV1589	Netherlands	non-China	middle	middle
168	SV1515	Netherlands	non-China	high	low
169	SV1892	Netherlands	non-China	high	low
170	MK4088	Netherlands	non-China	middle	low
171	KUHN1357	Netherlands	non-China	high	low
172	KUHN1278	Netherlands	non-China	high	low
173	PJI	Netherlands	non-China	low	high
174	MK4061	Netherlands	non-China	high	middle
175	SX1516	Netherlands	non-China	low	high
176	SX1514	Netherlands	non-China	low	high
177	MK4095	Netherlands	non-China	middle	high
178	CH0612	Netherlands	non-China	low	high
179	PLEON	Netherlands	non-China	middle	middle
180	IRIS	Netherlands	non-China	low	high
181	KUHN814	Netherlands	non-China	middle	middle
182	ADV012	Netherlands	non-China	middle	middle
183	SX1517	Netherlands	non-China	high	low
184	KUHN8062	Netherlands	non-China	low	low
185	SV2084	Netherlands	non-China	high	low
186	SR411	Netherlands	non-China	middle	low
187	ADV013	Netherlands	non-China	high	low
188	SV2081	Netherlands	non-China	high	low
189	SV2083	Netherlands	non-China	high	low
190	MK4186	Netherlands	non-China	high	low
191	SV2080	Netherlands	non-China	high	low
192	MK4185	Netherlands	non-China	middle	middle
193	KUHN5012	Netherlands	non-China	low	high
194	SV2079	Netherlands	non-China	low	middle
195	MK4182	Netherlands	non-China	middle	high
196	KUHN9046	Netherlands	non-China	low	high
197	KUHN1387	Netherlands	non-China	middle	high
198	IM802	Netherlands	non-China	middle	middle
199	MK4181	Netherlands	non-China	middle	low
200	MK893	Netherlands	non-China	middle	low
201	IM1162	Netherlands	non-China	middle	high
202	SV1375	Netherlands	non-China	middle	low
203	SV2085	Netherlands	non-China	high	low
204	KUHN1260	Netherlands	non-China	low	low
205	KUHN1178	Netherlands	non-China	high	middle
206	SR496	Netherlands	non-China	high	low
207	SV1433	Netherlands	non-China	high	middle

## Sheet: Supplementary Table 4
Supplementary Table 4 Phenotypical traits with replicates of 188 sugar beet accessions
Accessions	replicates	Biomass	sugar	Compactness	Convex angle	Convex index	Convex hull volume	Maximum diameter	Root head ratio	Root tail ratio	Root taper index	Root length	Top projection area
1	1	1778	16.64	0.56	0.19	0.11	1889.72	14.28	0.92	0.37	0.7	25.57	132.89
1	2	1400	17.2	0.57	0.39	0.22	1478.99	13.32	0.7	0.27	0.67	23.35	126.12
10	1	1728	15.84	0.56	0.36	0.2	1945.6	14.91	0.78	0.31	0.67	26.72	142.92
10	2	1780	16.8	0.54	0.26	0.14	1902.84	14.79	0.84	0.2	0.66	27.56	138.89
11	1	1262	16.72	0.48	0.4	0.19	1280.26	11.85	0.78	0.39	0.68	24.91	95.97
11	2	976	18.72	0.39	0.5	0.19	1095.16	10.83	0.87	0.24	0.65	27.95	76.02
12	1	1395	17.04	0.44	0.34	0.15	1650.53	13.19	0.83	0.1	0.57	30.2	114.5
12	2	1228	16.48	0.37	0.46	0.17	1378.7	11.53	0.89	0.21	0.57	31.34	92.23
13	1	1217	17.2	0.48	0.31	0.15	1179.35	11.22	0.88	0.41	0.75	23.33	90.15
13	2	869	16.48	0.41	0.47	0.19	914.96	10.31	0.9	0.24	0.63	25.4	69.81
14	1	837	17.92	0.53	0.21	0.11	853.41	11.35	0.91	0.19	0.66	21.36	81.76
14	2	810	17.92	0.54	0.37	0.2	906.14	11.55	0.78	0.26	0.65	21.54	85.74
15	1	941	17.36	0.47	0.36	0.17	1153.41	11.56	0.84	0.23	0.64	24.85	91.57
15	2	547	18.8	0.42	0.31	0.13	599.24	8.95	0.91	0.33	0.64	21.34	55.31
17	1	1232	14.16	0.45	0.42	0.19	1357.93	12.2	0.8	0.33	0.71	27.36	90.97
17	2	952	14	0.47	0.37	0.18	1101.08	11.26	0.88	0.29	0.67	23.88	85.61
18	1	1475	13.76	0.46	0.38	0.17	1532.25	12.51	0.81	0.32	0.7	27.26	108.13
18	2	1466	14.4	0.51	0.36	0.18	1451.6	12.94	0.85	0.34	0.68	25.47	107.53
2	1	864	15.04	0.5	0.29	0.15	935.44	10.19	0.88	0.53	0.78	20.47	70.89
2	2	1179	16.48	0.48	0.62	0.3	1152.96	11.53	0.91	0.38	0.65	23.88	85.95
20	1	1107	16.72	0.54	0.05	0.03	1058.69	12.77	0.81	0.26	0.97	23.71	82.36
20	2	787	17.52	0.49	0.3	0.15	812.06	10.68	0.82	0.25	0.7	21.59	75.53
21	1	895	19.28	0.45	0.41	0.18	1012.46	10.22	0.83	0.51	0.82	22.75	68.52
21	2	669	18.08	0.38	0.45	0.17	911.95	9.91	0.79	0.37	0.72	26.17	63.42
22	1	940	18.88	0.39	0.38	0.15	1135.42	10.63	0.88	0.34	0.69	27.21	82.87
22	2	751	17.52	0.51	0.36	0.19	763.62	10.2	0.86	0.38	0.69	20.01	67.4
23	1	1319	18.48	0.37	0.46	0.17	1405.84	11.19	0.89	0.32	0.67	30.03	93.93
23	2	1024	17.28	0.37	0.51	0.19	1128.29	10.42	0.86	0.36	0.67	28.4	73.59
24	1	622	18.08	0.48	0.43	0.2	567.45	9.39	0.86	0.38	0.68	19.62	52.28
24	2	717	18.08	0.41	0.32	0.13	910.21	10.22	0.91	0.34	0.72	24.81	69.09
25	1	902	18.24	0.44	0.39	0.17	865.67	10.43	0.89	0.24	0.58	23.67	74.64
25	2	1002	20.4	0.44	0.5	0.22	953.93	10.41	0.93	0.26	0.57	23.79	76.8
26	1	808	18.64	0.31	0.53	0.16	1072.1	9.62	0.88	0.22	0.58	30.87	63.22
26	2	568	19.92	0.47	0.28	0.13	546.67	8.88	0.9	0.36	0.67	18.78	54.64
27	1	619	19.28	0.38	0.34	0.13	852.25	9.74	0.92	0.35	0.69	25.49	60.98
27	2	565	18.88	0.37	0.34	0.13	637.37	8.65	0.91	0.38	0.69	23.07	52.94
28	1	788	17.84	0.5	0.44	0.22	1197.09	11.62	0.89	0.32	0.61	23.37	86.98
28	2	1110	16.64	0.41	0.57	0.23	1389.46	11.13	0.88	0.31	0.61	27.45	87.92
3	1	1760	13.2	0.51	0.25	0.13	1756.83	13.44	0.88	0.47	0.77	26.12	116.09
3	2	1123	15.68	0.5	0.33	0.17	1294.11	12.03	0.82	0.38	0.75	24.12	97.97
30	1	768	19.44	0.43	0.26	0.11	1364.21	11.17	0.91	0.25	0.66	25.9	83.66
30	2	859	19.68	0.42	0.38	0.16	977.56	10.48	0.88	0.3	0.68	24.94	75.58
31	1	628	19.44	0.45	0.42	0.19	728.95	9.73	0.79	0.38	0.67	21.61	63.48
31	2	673	18.8	0.39	0.44	0.17	897.17	9.81	0.84	0.32	0.66	25.08	65.99
32	1	687	18.88	0.45	0.32	0.15	937.32	10.68	0.5	0.35	0.64	23.66	77.6
32	2	731	20.24	0.38	0.31	0.12	818.27	9.84	0.85	0.32	0.68	25.6	63.8
4	1	1630	15.52	0.48	0.44	0.21	1801.83	12.4	0.87	0.5	0.8	25.63	113.24
4	2	905	17.84	0.49	0.29	0.14	1027.72	10.75	0.8	0.41	0.85	22.12	83.18
5	1	993	17.28	0.5	0.32	0.16	1310.13	11.89	0.87	0.29	0.69	23.8	105.62
5	2	1200	17.2	0.56	0.4	0.22	1264.48	11.82	0.88	0.52	0.75	21.02	99.06
53	1	1111	16.88	0.4	0.59	0.24	1161.18	10.77	0.91	0.38	0.76	26.79	79.25
6	1	1123	17.6	0.55	0.27	0.15	1469.91	13.41	0.86	0.4	0.71	24.52	117.87
6	2	1590	16.72	0.51	0.47	0.24	1507.3	12.38	0.83	0.43	0.75	24.15	107.06
7	1	1436	16.96	0.45	0.45	0.2	1705.52	13.61	0.91	0.26	0.66	30.43	115.09
7	2	1684	17.12	0.53	0.4	0.21	1858.62	14.07	0.85	0.29	0.63	26.59	138.17
8	1	1119	18.24	0.57	0.28	0.16	1347.08	12.49	0.88	0.35	0.74	22.03	109.64
8	2	950	16.96	0.55	0.32	0.18	1095.94	12.41	0.83	0.27	0.65	22.69	100.05
9	1	1481	17.36	0.59	0.34	0.2	1583.44	13.98	0.79	0.3	0.7	23.8	131.08
9	2	1521	15.92	0.51	0.27	0.14	1642.47	12.34	0.93	0.47	0.82	24.32	106.3
100	1	883	14.88	0.37	0.19	0.07	873.37	10.07	0.94	0.15	0.55	27.05	69.31
100	2	760	19.12	0.47	0.5	0.23	835.27	10.18	0.89	0.3	0.63	21.65	71.26
100	3	855	16.8	0.64	0.1	0.07	974.12	11.94	0.98	0.32	0.63	18.65	101.58
103	1	671	18.24	0.39	0.35	0.13	1086.83	10.29	0.94	0.25	0.6	26.45	74.82
103	2	765	16.64	0.42	0.22	0.09	1133.47	11.07	0.96	0.25	0.65	26.65	81.8
103	3	775	16.72	0.54	0.25	0.13	1063.12	11.57	0.94	0.28	0.63	21.25	93.21
104	1	778	18	0.44	0.42	0.19	723.53	9.34	0.96	0.27	0.59	21.35	63.01
104	2	554	17.52	0.55	0.37	0.2	1086.12	12.08	0.87	0.36	0.65	22.15	91.75
104	3	723	18.24	0.48	0.36	0.17	753.13	10.21	0.94	0.25	0.59	21.25	64.49
106	1	502	20	0.31	0.5	0.15	524.8	8.1	0.83	0.17	0.58	26.25	40.74
106	2	858	18.96	0.43	0.35	0.15	959.37	10.4	0.88	0.36	0.72	23.95	72.37
106	3	486	17.44	0.43	0.18	0.08	537.23	8.07	0.94	0.56	0.8	18.85	46.02
109	1	1676	17.04	0.41	0.3	0.13	1615.23	12.34	0.92	0.25	0.62	29.75	107.78
109	2	2239	15.04	0.36	0.53	0.19	2222.63	12.67	0.96	0.22	0.6	35.15	116.59
110	1	1231	11.84	0.57	0.24	0.13	1404.27	12.53	0.97	0.51	0.75	22.15	102.56
110	2	1004	11.52	0.55	0.41	0.23	1060.57	11.65	0.9	0.35	0.63	21.05	88.3
110	3	1846	11.44	0.4	0.38	0.15	1992.02	12.66	0.9	0.3	0.67	31.85	111.28
115	1	1316	16.48	0.44	0.41	0.18	2196.52	13.83	0.91	0.17	0.56	31.75	135.47
115	2	1531	14.88	0.48	0.3	0.14	2211.14	14.4	0.92	0.24	0.64	29.85	140.1
116	1	645	17.84	0.5	0.39	0.19	747.32	9.71	0.92	0.4	0.69	19.25	63.99
116	2	582	19.52	0.53	0.26	0.14	538.3	8.64	0.93	0.51	0.76	16.15	52.53
116	3	695	19.04	0.41	0.26	0.11	911.02	10.46	0.94	0.13	0.53	25.75	72.47
119	1	650	17.2	0.43	0.29	0.12	531.05	8.24	0.96	0.27	0.64	19.25	48.46
119	2	1101	16.48	0.56	0.38	0.21	1045.3	11.18	0.89	0.39	0.7	20.05	86.06
119	3	1755	18.64	0.5	0.43	0.22	1549.73	11.58	0.92	0.62	0.81	22.95	94.95
120	1	613	19.6	0.36	0.64	0.23	908.64	9.59	0.83	0.2	0.59	26.75	65.05
120	2	786	16.72	0.42	0.39	0.16	1150.44	10.67	0.91	0.42	0.72	25.35	78.16
120	3	1924	16.8	0.47	0.34	0.16	2788.41	14.78	0.93	0.37	0.7	31.75	151.17
121	1	937	17.76	0.57	0.21	0.12	1452.02	13.73	0.92	0.26	0.63	24.25	116.7
123	1	605	14.96	0.49	0.27	0.13	877.04	9.66	0.94	0.64	0.83	19.65	67.02
123	2	493	15.44	0.5	0.33	0.16	756.4	9.91	0.9	0.34	0.68	19.75	66.12
123	3	596	14.16	0.57	0.27	0.15	873.91	10.6	0.92	0.44	0.75	18.55	74.44
125	1	1199	6.88	0.75	0.39	0.3	1755.09	14.37	0.86	0.33	0.67	19.05	148.26
125	2	955	8.08	0.81	0.35	0.28	1348.61	14.05	0.86	0.28	0.67	17.45	131.58
125	3	574	7.28	0.81	0.34	0.28	824.86	11.76	0.79	0.33	0.72	14.55	94.23
126	1	1025	17.36	0.36	0.3	0.11	1534.45	11.73	0.92	0.19	0.67	32.25	88.46
128	1	689	18	0.48	0.35	0.17	592.89	9.34	0.9	0.28	0.63	19.45	62.19
128	2	703	17.92	0.42	0.24	0.1	707.52	9.49	0.93	0.26	0.66	22.75	61.49
128	3	980	17.36	0.46	0.34	0.16	797.52	10.44	0.87	0.29	0.63	22.55	72.17
129	1	1006	15.84	0.52	0.45	0.24	1386.77	11.92	0.86	0.42	0.71	22.75	100.3
129	2	1113	16.48	0.56	0.36	0.2	1338.95	12.05	0.91	0.42	0.71	21.65	102.73
129	3	1143	15.36	0.48	0.29	0.14	1577.76	12.69	0.95	0.25	0.65	26.55	114.02
130	1	1613	13.2	0.6	0.28	0.17	1594.33	13.38	0.9	0.4	0.72	22.15	118.95
130	2	1246	11.6	0.44	0.3	0.13	1124.55	10.58	0.9	0.3	0.72	23.85	80.14
130	3	1932	12.48	0.55	0.31	0.17	1879.87	13.73	0.92	0.26	0.65	25.15	130.44
135	1	2031	15.52	0.56	0.32	0.18	2943.18	16.61	0.88	0.32	0.65	29.85	190.65
135	2	1159	19.76	0.48	0.37	0.18	1766.95	13.23	0.84	0.41	0.7	27.65	119.61
136	1	762	18.24	0.64	0.31	0.2	621.19	9.96	0.85	0.44	0.76	15.45	66.4
136	2	842	18.32	0.54	0.3	0.16	900.64	11.14	0.87	0.37	0.73	20.45	76.53
136	3	728	18.08	0.46	0.3	0.14	658.65	9.54	0.91	0.33	0.66	20.65	62.25
138	1	1216	17.44	0.55	0.27	0.15	1667.47	13.76	0.91	0.38	0.7	25.15	121.85
138	2	1390	17.04	0.55	0.25	0.14	1947.25	14.13	0.89	0.35	0.72	25.55	136.6
138	3	1489	16.32	0.47	0.36	0.17	2118.66	14.03	0.9	0.38	0.67	30.15	125.34
138	4	1012	18.16	0.45	0.32	0.14	1421.76	12.4	0.93	0.24	0.63	27.85	99.73
139	1	1029	16.72	0.45	0.25	0.11	1645.54	12.31	0.96	0.22	0.6	27.35	108.74
139	2	875	17.36	0.49	0.4	0.2	1202.38	11.3	0.85	0.42	0.75	22.85	87.58
140	1	1422	16.88	0.74	0.23	0.17	1970.76	15.01	0.89	0.52	0.77	20.25	158.41
140	2	1336	17.76	0.76	0.21	0.16	1852.36	15.6	0.85	0.34	0.73	20.45	161.86
140	3	852	16.72	0.63	0.22	0.14	1069.21	11.95	0.96	0.41	0.68	18.85	96.17
142	1	1326	17.6	0.58	0.28	0.16	1799.38	13.82	0.93	0.31	0.68	23.95	133.26
142	2	1310	16.32	0.43	0.39	0.17	1726.86	12.59	0.89	0.32	0.66	29.25	113.82
142	3	1327	17.04	0.55	0.42	0.23	1753.49	13.69	0.9	0.41	0.7	24.75	119.01
143	1	1092	17.44	0.47	0.39	0.18	1629.84	12.69	0.92	0.31	0.62	26.95	105.25
143	2	806	16.96	0.4	0.67	0.27	1202.18	10.72	0.93	0.31	0.64	26.85	78
144	1	1037	16.56	0.47	0.14	0.07	1497.44	12.18	0.97	0.38	0.77	25.85	105.46
144	2	1301	17.52	0.51	0.31	0.16	1818.04	12.9	0.87	0.45	0.8	25.35	119
144	3	1029	17.04	0.48	0.46	0.22	1445.85	11.96	0.94	0.42	0.69	24.75	97.51
145	1	1168	15.6	0.59	0.22	0.13	1713.05	13.87	0.95	0.41	0.68	23.55	124.79
145	2	766	16.24	0.51	0.23	0.12	1096.16	11.17	0.89	0.43	0.76	21.85	89.03
145	3	725	17.28	0.52	0.21	0.11	1135.67	11.64	0.91	0.26	0.68	22.55	94.1
146	1	1489	14.48	0.74	0.34	0.26	2099.95	14.94	0.87	0.6	0.8	20.15	159.03
146	2	1296	15.68	0.67	0.3	0.2	1936.3	15.25	0.9	0.31	0.63	22.85	150
146	3	751	18	0.58	0.21	0.12	1091.5	12.07	0.93	0.3	0.64	20.95	99.84
147	1	788	16.64	0.68	0.3	0.2	607.32	10.14	0.92	0.48	0.71	14.95	65.99
147	2	1171	16.56	0.62	0.36	0.22	1114.69	12.61	0.83	0.32	0.67	20.25	99.39
147	3	1264	13.84	0.59	0.36	0.21	1144.83	11.95	0.87	0.34	0.68	20.25	98
149	1	2485	15.84	0.71	0.28	0.2	2178.87	15.45	0.88	0.48	0.75	21.65	167.43
149	2	1308	14.24	0.59	0.27	0.16	1247.13	12.39	0.9	0.32	0.68	20.85	107.66
149	3	1024	17.04	0.57	0.4	0.23	828.34	10.93	0.91	0.3	0.61	19.05	81.67
151	1	1809	11.76	0.64	0.38	0.25	1948.62	14.69	0.89	0.35	0.65	22.85	151.51
151	2	1391	14.64	0.55	0.34	0.18	1584.07	13.27	0.89	0.24	0.63	24.25	120.82
151	3	1691	15.76	0.64	0.25	0.16	1653.82	14.59	0.89	0.28	0.67	22.85	138.44
153	1	563	15.36	0.54	0.28	0.15	693.62	10	0.96	0.27	0.64	18.55	70.82
153	2	1172	13.2	0.63	0.27	0.17	1595.08	13.3	0.93	0.45	0.74	21.05	126.18
153	3	732	14.48	0.48	0.4	0.19	990.12	10.78	0.9	0.3	0.66	22.35	80.47
155	1	1146	16.64	0.6	0.2	0.12	1420.37	13.15	0.89	0.36	0.73	21.75	121.77
155	2	776	16.32	0.44	0.31	0.14	1064.03	10.71	0.87	0.45	0.79	24.35	76.25
156	1	980	18.08	0.46	0.33	0.15	960	10.74	0.91	0.36	0.68	23.25	75.08
156	2	1369	18.08	0.53	0.26	0.14	1496.93	13.01	0.93	0.27	0.63	24.45	114.15
156	3	1182	17.44	0.48	0.39	0.19	1375.9	11.7	0.91	0.45	0.72	24.15	95.03
159	1	1133	18.08	0.57	0.42	0.24	1473.79	12.1	0.84	0.62	0.84	21.25	100.88
159	2	905	18.4	0.48	0.39	0.19	1153.57	11.19	0.85	0.46	0.74	23.35	87.6
159	3	666	18.24	0.45	0.36	0.16	892.23	10.54	0.86	0.3	0.68	23.65	72.34
162	1	962	18.8	0.49	0.41	0.2	1359.56	11.77	0.92	0.3	0.66	23.85	100.36
162	2	890	18.56	0.56	0.31	0.17	1284.86	12.95	0.87	0.34	0.69	23.15	106.21
162	3	747	18.4	0.59	0.21	0.13	1037.08	11.89	0.94	0.35	0.69	20.25	93.13
163	1	623	19.28	0.41	0.34	0.14	875.31	10.03	0.94	0.33	0.64	24.55	69.59
163	2	952	18.56	0.59	0.15	0.09	1360.68	13.06	0.95	0.35	0.67	22.25	114.92
163	3	777	18	0.47	0.52	0.24	1094.21	10.96	0.88	0.34	0.64	23.15	85.34
173	1	611	17.6	0.43	0.5	0.21	870.34	9.89	0.86	0.39	0.69	23.05	70.12
173	2	791	18	0.51	0.24	0.12	1104.53	11.31	0.91	0.32	0.71	22.05	87.09
173	3	708	18.8	0.44	0.38	0.17	985.96	10.81	0.82	0.27	0.68	24.35	79.62
175	1	981	18.88	0.53	0.3	0.16	1169.48	12.21	0.82	0.32	0.74	23.25	91.84
175	2	587	19.44	0.5	0.33	0.16	630.18	9.68	0.93	0.31	0.63	19.25	62.88
175	3	874	19.6	0.59	0.42	0.25	1052.86	12.34	0.89	0.35	0.63	20.75	93.98
178	1	946	19.12	0.55	0.34	0.18	716.12	10.29	0.86	0.38	0.69	18.65	71.17
178	2	730	18.24	0.42	0.42	0.18	672	9.17	0.91	0.31	0.63	21.65	59.31
178	3	1236	18.32	0.58	0.34	0.2	1049.26	11.32	0.89	0.37	0.71	19.65	93.49
179	1	1555	14.72	0.59	0.3	0.18	2383.08	15.5	0.82	0.41	0.74	26.45	155.53
179	2	1170	17.84	0.55	0.23	0.13	1356.32	12.77	0.92	0.24	0.61	23.15	112.74
182	1	1060	17.44	0.45	0.33	0.15	1394.56	11.73	0.93	0.39	0.7	25.85	97.48
182	2	769	16.08	0.57	0.35	0.2	1089.9	11.99	0.87	0.31	0.65	21.05	97.5
182	3	1120	14.88	0.54	0.27	0.15	1623.47	13.49	0.93	0.29	0.62	24.85	117.69
185	1	1368	14.48	0.6	0.24	0.14	1428.84	13.18	0.91	0.23	0.64	22.05	125.82
185	2	2290	12.24	0.61	0.21	0.13	2241.15	16.68	0.98	0.2	0.56	27.25	166.18
185	3	898	14.24	0.41	0.58	0.23	851.55	9.99	0.94	0.23	0.54	24.55	65.46
186	1	696	15.28	0.56	0.35	0.19	1111.21	11.98	0.87	0.23	0.6	21.55	99.91
186	2	1758	16.32	0.7	0.23	0.16	1548.84	13.71	0.85	0.48	0.8	19.55	129.8
186	3	1140	15.2	0.68	0.24	0.17	1157.64	12.94	0.91	0.34	0.67	18.95	110.22
192	1	1322	16.48	0.51	0.37	0.19	1450.96	12.25	0.9	0.41	0.7	23.85	103.9
192	2	1066	15.6	0.55	0.29	0.16	1185.73	11.88	0.92	0.41	0.67	21.65	99.14
192	3	1005	17.04	0.46	0.29	0.14	946.96	10.41	0.93	0.34	0.68	22.45	78.26
193	1	1254	17.84	0.56	0.32	0.18	1419.01	12.95	0.91	0.28	0.63	23.25	117.34
193	2	946	18.48	0.56	0.25	0.14	1037.3	11.9	0.88	0.29	0.69	21.25	92.61
196	1	1218	17.52	0.55	0.39	0.21	1683.04	13.26	0.91	0.37	0.66	24.15	126.78
196	2	785	18.32	0.53	0.26	0.14	1143.51	11.76	0.87	0.32	0.7	22.15	97.22
199	1	1042	16.4	0.55	0.23	0.13	1479.61	13	0.91	0.3	0.67	23.65	116.28
199	2	1149	14.96	0.57	0.42	0.24	1238.39	11.87	0.9	0.31	0.66	20.75	100.9
199	3	1191	14	0.48	0.38	0.18	1644.17	12.25	0.87	0.45	0.77	25.75	105.56
200	1	1228	15.92	0.6	0.19	0.11	1882.55	14.28	0.91	0.26	0.73	23.85	144
200	2	995	16.72	0.65	0.27	0.17	1461.99	13.74	0.86	0.34	0.71	21.25	123.69
200	3	1256	16.16	0.59	0.26	0.15	1791.53	13.88	0.93	0.29	0.67	23.45	140.86
202	1	1171	16.56	0.62	0.23	0.14	1107.91	12.58	0.9	0.25	0.61	20.35	106.23
202	2	963	16.08	0.56	0.2	0.11	932.25	11.35	0.91	0.23	0.64	20.35	90.15
202	3	2134	15.28	0.61	0.23	0.14	1908.62	14.82	0.94	0.23	0.62	24.25	150.32
205	1	1688	17.12	0.65	0.03	0.02	1747.18	15.09	0.99	0.23	0.62	23.15	150.04
205	2	1488	16.16	0.66	0.15	0.1	1329.58	14.49	0.95	0.25	0.59	21.85	124.08
205	3	1730	15.6	0.56	0.25	0.14	1517.34	13.21	0.93	0.29	0.68	23.45	117.3
207	1	1576	16.96	0.58	0.36	0.21	2113.71	14.43	0.88	0.36	0.71	24.95	147.51
207	2	1432	15.44	0.67	0.26	0.18	2080.78	15.86	0.91	0.27	0.64	23.65	177.17
44	1	721	17.2	0.49	0.31	0.15	1053.93	10.73	0.89	0.58	0.78	21.75	77.47
44	2	342	12.4	0.5	0.36	0.18	1364.45	12.33	0.78	0.29	0.69	24.75	106.48
48	1	925	14.16	0.67	0.25	0.17	2251.74	16.18	0.95	0.31	0.61	24.25	172.66
48	2	1591	16.16	0.67	0.24	0.16	2293.39	16.29	0.95	0.31	0.61	24.35	174.44
60	1	1246	15.68	0.58	0.26	0.15	3218.38	18.15	0.9	0.18	0.61	31.55	197.51
61	1	1383	15.76	0.42	0.49	0.2	1294.27	11.2	0.92	0.31	0.65	26.65	86.14
63	1	577	15.84	0.45	0.28	0.13	838.73	10.39	0.91	0.28	0.67	22.85	70.97
72	1	758	17.6	0.51	0.18	0.09	1030.94	10.96	0.94	0.42	0.75	21.65	84.58
74	1	1499	14.48	0.48	0.69	0.33	2108.54	16.51	0.6	0.26	0.74	34.25	92.26
74	2	1984	16	0.6	0.23	0.14	2777.35	16.45	0.87	0.35	0.74	27.25	185.89
74	3	1732	13.92	0.55	0.28	0.16	2115.95	14.6	0.89	0.27	0.66	26.35	158.42
79	1	1705	17.44	0.56	0.38	0.21	2410.11	14.61	0.9	0.48	0.72	25.95	153.24
79	2	942	18.32	0.43	0.29	0.13	1296.39	11.47	0.93	0.34	0.67	26.55	90.89
79	3	1114	17.52	0.43	0.26	0.11	1541.92	11.8	0.93	0.39	0.74	27.75	97.95
81	1	787	18.32	0.35	0.42	0.14	1286.46	10.71	0.95	0.3	0.61	30.85	77.57
81	2	853	18.56	0.48	0.38	0.18	1172.85	11.91	0.88	0.31	0.67	25.05	87.37
81	3	642	18.56	0.38	0.29	0.11	1147.23	10.37	0.95	0.2	0.58	27.65	77.32
82	1	800	18.16	0.42	0.31	0.13	1352.91	11.58	0.9	0.16	0.61	27.35	92.07
82	2	769	17.44	0.61	0.26	0.16	1049.17	12.3	0.91	0.37	0.67	20.15	96.51
82	3	1175	18.24	0.53	0.33	0.18	1614.01	13.3	0.9	0.27	0.63	25.15	124.6
83	1	540	19.52	0.4	0.3	0.12	651.46	9.13	0.91	0.34	0.66	22.85	51.83
83	2	952	17.2	0.5	0.25	0.13	741.14	10.21	0.95	0.29	0.59	20.25	72.01
83	3	1127	18.56	0.45	0.28	0.12	991	10.7	0.94	0.36	0.65	23.85	78.95
84	1	1033	15.52	0.43	0.3	0.13	1092.77	11.11	0.95	0.27	0.59	25.95	83.48
84	2	691	16.72	0.31	0.64	0.2	464.75	6.67	0.91	0.4	0.68	21.45	40.21
84	3	785	12.56	0.42	0.16	0.07	872.77	10.46	0.98	0.2	0.53	24.95	76.54
85	1	1165	16.08	0.42	0.45	0.19	1230.38	10.76	0.84	0.42	0.74	25.45	75.15
85	2	1360	16.16	0.5	0.18	0.09	1592.99	12.72	0.95	0.37	0.74	25.35	110.49
85	3	2445	16.64	0.62	0.27	0.17	2435.92	16.26	0.93	0.45	0.72	26.25	159.66
86	1	855	18.24	0.43	0.41	0.17	725.85	9	0.93	0.49	0.72	21.15	54.64
86	2	517	16.64	0.39	0.37	0.14	517.54	7.98	0.89	0.36	0.71	20.35	43.55
86	3	566	19.2	0.39	0.56	0.22	541.15	8.54	0.89	0.33	0.61	21.65	47.07
87	1	1354	17.2	0.56	0.27	0.15	1506.51	12.92	0.93	0.43	0.7	23.05	112.2
87	2	658	20.08	0.73	0.16	0.12	745.82	10.89	0.94	0.46	0.74	14.85	84.46
87	3	1088	19.28	0.7	0.28	0.19	988.51	12.43	0.88	0.36	0.69	17.75	96.83
88	1	751	18.96	0.4	0.26	0.1	1206.84	10.67	0.94	0.3	0.66	26.95	87.59
88	2	859	18.64	0.5	0.24	0.12	1269.89	11.86	0.97	0.3	0.63	23.95	98.79
88	3	1265	18.48	0.42	0.43	0.18	1840.04	12.4	0.88	0.45	0.73	29.65	102.64
94	1	610	17.84	0.55	0.17	0.09	592.93	9.64	0.95	0.46	0.69	17.65	55.44
94	2	1323	17.2	0.43	0.28	0.12	1506.43	11.3	0.97	0.48	0.73	26.55	89.36
97	1	479	16.48	0.49	0.32	0.16	654.27	9.21	0.93	0.42	0.7	18.85	58
99	1	870	18.32	0.54	0.04	0.02	882.52	11.31	0.91	0.33	0.62	20.85	75.36
99	2	1485	13.68	0.61	0.42	0.26	1747.9	13.86	0.84	0.47	0.75	22.65	127.98
99	3	665	14.8	0.57	0.31	0.18	565.82	9.71	0.94	0.23	0.59	17.15	63.13
101	1	810	16.56	0.41	0.43	0.18	822.48	9.85	0.89	0.28	0.62	24.25	62.88
101	2	1345	17.04	0.45	0.45	0.2	1366.1	11.66	0.89	0.22	0.59	25.75	101.16
101	3	861	17.6	0.62	0.5	0.31	846.14	10.88	0.9	0.39	0.61	17.55	83.78
102	1	300	18.4	0.43	0.32	0.14	358.07	7.43	0.91	0.32	0.64	17.25	39.27
102	2	469	19.44	0.55	0.36	0.2	464.46	8.74	0.87	0.36	0.65	15.95	52.39
102	3	460	17.68	0.41	0.26	0.1	648.49	9.49	0.95	0.15	0.46	23.35	55.91
105	1	1721	17.28	0.57	0.22	0.12	1896.51	14.86	0.95	0.19	0.55	26.15	144.27
105	2	1597	17.68	0.58	0.37	0.21	1526.72	13.29	0.83	0.34	0.67	22.95	118.93
105	3	1211	17.68	0.56	0.33	0.19	1117.63	12.01	0.83	0.31	0.72	21.35	92.46
107	1	710	18.72	0.43	0.25	0.11	728.7	9.34	0.96	0.41	0.67	21.65	60.96
107	2	879	18.56	0.46	0.23	0.1	1041.73	11.27	0.95	0.34	0.64	24.35	84.05
107	3	1560	17.44	0.45	0.33	0.15	1583.04	12.44	0.89	0.33	0.68	27.75	103.1
108	1	1862	18.96	0.52	0.26	0.13	1708.32	13.43	0.96	0.44	0.7	25.75	115.81
108	2	1514	16.64	0.54	0.31	0.17	1452.05	12.73	0.95	0.24	0.63	23.55	111.6
108	3	1875	16.56	0.59	0.46	0.27	1802.27	13.15	0.96	0.55	0.72	22.45	125.35
111	1	1662	15.52	0.6	0.08	0.05	1881.92	15.67	0.99	0.17	0.59	25.95	147.37
111	2	1389	17.92	0.45	0.34	0.15	1642.46	12.64	0.95	0.25	0.62	28.05	110.71
111	3	806	16.72	0.4	0.26	0.1	1004.72	10.35	0.98	0.23	0.6	25.95	70.56
112	1	1607	16.64	0.57	0.31	0.18	1850.63	14.31	0.92	0.24	0.6	25.05	136.14
112	2	1500	15.04	0.57	0.34	0.19	1992.51	15.05	0.94	0.28	0.56	26.55	150.57
112	3	1460	17.28	0.54	0.39	0.21	1661.05	13.28	0.87	0.43	0.73	24.55	113.28
113	1	1156	15.36	0.41	0.25	0.1	1490.46	12.59	0.95	0.22	0.54	30.45	100.89
113	2	1492	14.88	0.55	0.02	0.01	2288.91	18.14	0.75	0.06	0.73	32.95	134.16
113	3	820	17.92	0.4	0.28	0.11	1289.07	12.21	0.93	0.13	0.49	30.25	86.11
114	1	2241	13.04	0.62	0.31	0.19	2246.58	15.08	0.83	0.44	0.76	24.25	153.32
114	2	2496	15.6	0.69	0.3	0.2	2771.99	17.94	0.88	0.25	0.62	26.15	198.11
114	3	1276	15.52	0.66	0.01	0.01	1369.12	13.33	0.96	0.38	0.72	20.25	122.92
118	1	1145	15.44	0.59	0.37	0.22	1391.94	13.2	0.91	0.37	0.64	22.55	106.66
118	2	976	18.24	0.52	0.1	0.05	1097.09	11.2	0.99	0.45	0.72	21.65	85.35
118	3	1546	16.4	0.53	0.29	0.15	1687.24	14.19	0.92	0.22	0.61	26.85	121.36
122	1	1171	16.48	0.46	0.41	0.19	1249.77	11.89	0.88	0.3	0.67	25.95	88.5
122	2	1667	16.96	0.43	0.45	0.19	1666.82	12.32	0.86	0.3	0.69	28.85	104.19
124	1	939	17.84	0.42	0.34	0.15	991.75	10.6	0.93	0.34	0.65	25.05	74.08
124	2	692	17.68	0.47	0.33	0.15	692.41	9.9	0.91	0.25	0.63	21.05	64.21
127	1	1426	17.52	0.46	0.24	0.11	1518.33	12.74	0.95	0.25	0.61	27.45	104.32
127	2	708	17.68	0.47	0.36	0.17	730.75	9.8	0.95	0.31	0.6	20.85	65.4
127	3	1434	15.68	0.44	0.35	0.16	1478.09	12.26	0.9	0.33	0.68	27.75	95.72
131	1	2059	13.52	0.58	0.33	0.19	2332.25	16.13	0.89	0.24	0.59	27.75	166.66
131	2	1114	12.88	0.49	0.58	0.29	1047.85	10.52	0.87	0.49	0.72	21.35	80.29
131	3	1229	11.76	0.5	0.3	0.15	1315.22	11.9	0.92	0.27	0.65	23.75	103.54
132	1	2087	13.2	0.53	0.48	0.26	1958.51	13.81	0.87	0.27	0.64	25.95	135.32
132	2	1285	17.2	0.53	0.48	0.26	1981.93	13.83	0.89	0.28	0.64	26.05	136.6
132	3	958	17.52	0.48	0.29	0.14	976.86	11.22	0.9	0.27	0.64	23.35	81.54
133	1	1819	13.36	0.6	0.26	0.16	1939.38	14.6	0.9	0.23	0.63	24.25	145.53
133	2	2468	15.04	0.61	0.25	0.15	2538.17	16.41	0.94	0.29	0.62	26.75	186.32
133	3	1791	14.08	0.63	0.39	0.24	1937.85	14.58	0.88	0.32	0.65	23.15	150.84
134	1	1343	13.76	0.67	0.14	0.09	1233.79	13.18	0.99	0.21	0.57	19.75	123.12
134	2	811	19.84	0.5	0.38	0.19	903.64	10.96	0.91	0.15	0.53	21.75	83.08
134	3	1434	12.16	0.61	0.28	0.17	1273.62	11.99	0.93	0.57	0.77	19.65	103.46
135	1	1213	19.44	0.6	0.45	0.27	3400.18	17.11	0.8	0.53	0.74	28.65	192.59
137	1	941	16.16	0.42	0.46	0.2	977.2	10.22	0.91	0.34	0.66	24.15	76.12
137	2	1511	15.68	0.68	0.35	0.23	1423.26	13.71	0.85	0.42	0.7	20.25	118.29
137	3	1573	16.72	0.56	0.31	0.18	1489.34	12.86	0.89	0.41	0.72	23.05	111.68
148	1	606	16.96	0.45	0.29	0.13	516.95	8.85	0.92	0.29	0.62	19.85	51.83
148	2	674	15.92	0.53	0.29	0.15	880.1	11.28	0.92	0.29	0.57	21.15	85.76
150	1	3740	15.52	0.71	0.23	0.17	3739.89	18.54	0.91	0.41	0.74	26.05	237.45
150	2	1504	14.88	0.72	0.27	0.19	1431.39	13.31	0.84	0.5	0.79	18.55	125.09
150	3	2911	12.24	0.8	0.13	0.1	3306.31	18.7	0.98	0.46	0.75	23.35	231.17
152	1	1241	14.16	0.6	0.32	0.2	1281.38	12.78	0.92	0.24	0.6	21.15	116.76
152	2	1309	18.32	0.61	0.34	0.2	1359.36	13.51	0.88	0.27	0.61	22.25	117.37
152	3	1231	16.16	0.66	0.33	0.22	1092.17	12.44	0.85	0.33	0.66	18.95	105.54
154	1	1169	17.04	0.49	0.41	0.2	1146.69	11.23	0.79	0.41	0.77	22.85	85
154	2	1601	17.36	0.45	0.43	0.19	1713.89	12.23	0.83	0.43	0.77	27.45	108.41
154	3	1153	17.12	0.49	0.25	0.12	1112.17	12.05	0.92	0.26	0.6	24.55	93.61
157	1	804	18.88	0.53	0.35	0.18	804.05	10.47	0.9	0.3	0.65	19.75	76.02
157	2	931	17.76	0.48	0.34	0.16	847.25	10.52	0.91	0.33	0.66	21.75	75.65
157	3	1008	17.76	0.5	0.3	0.15	1062.6	11.32	0.86	0.43	0.72	22.55	85.15
158	1	999	17.2	0.55	0.24	0.13	923.88	11.2	0.94	0.33	0.66	20.55	82.64
158	2	941	18.32	0.49	0.32	0.16	884.4	10.69	0.91	0.37	0.68	21.95	71.12
158	3	1016	19.28	0.59	0.39	0.23	1273.09	13.11	0.84	0.28	0.64	22.25	106.8
160	1	1057	16.72	0.51	0.24	0.12	1126.08	11.37	0.94	0.35	0.69	22.35	91.99
160	2	1066	17.36	0.45	0.38	0.17	1035.96	10.08	0.88	0.52	0.8	22.55	74.69
160	3	1416	16.96	0.57	0.25	0.14	1466.72	12.81	0.93	0.53	0.77	22.35	107.9
161	1	1090	17.76	0.55	0.42	0.23	1116.53	11.75	0.88	0.32	0.67	21.25	93.47
161	2	952	18.88	0.65	0.21	0.14	966.24	12.14	0.9	0.31	0.66	18.75	97.88
161	3	1019	18.64	0.63	0.34	0.21	983.28	11.61	0.88	0.41	0.72	18.45	91.72
164	1	1069	16.32	0.49	0.37	0.18	1076.07	11.23	0.86	0.25	0.67	22.95	85.1
164	2	805	15.92	0.67	0.35	0.24	850.19	11.84	0.92	0.22	0.55	17.55	91.1
164	3	1740	15.2	0.62	0.38	0.23	1905.34	14.14	0.86	0.37	0.72	22.95	144.66
165	1	968	14.24	0.66	0.17	0.11	985.2	12.27	0.97	0.21	0.57	18.65	102.46
165	2	2244	14.72	0.67	0.32	0.22	2322.6	15.97	0.88	0.28	0.66	23.95	173.5
165	3	1870	15.52	0.75	0.3	0.22	2072.01	15.57	0.86	0.26	0.66	20.85	174.32
166	1	1622	14.88	0.76	0.31	0.23	1667.5	14.82	0.89	0.36	0.66	19.55	152.71
166	2	2227	16.16	0.62	0.36	0.22	2352.17	15.59	0.84	0.29	0.68	25.05	166.36
166	3	1206	16.4	0.61	0.22	0.13	1365.67	13.35	0.87	0.28	0.67	22.05	118.56
167	1	1052	14.72	0.54	0.46	0.25	971.02	11.22	0.86	0.3	0.67	20.65	81.36
167	2	1370	15.52	0.6	0.4	0.24	1451.21	12.95	0.88	0.4	0.72	21.45	112.27
167	3	1130	17.2	0.55	0.41	0.23	1236.64	12.47	0.88	0.28	0.66	22.55	96.35
168	1	3734	11.84	0.7	0.2	0.14	4168.78	19.07	0.97	0.46	0.71	27.25	252.28
168	2	2242	10.88	0.65	0.04	0.03	2597.07	16.27	0.97	0.47	0.73	24.85	173.01
169	1	5728	10.72	0.74	0.18	0.13	5098.83	20.71	0.96	0.42	0.7	28.15	308.68
169	2	3951	13.6	0.81	0.21	0.17	3949.03	21.28	0.9	0.3	0.66	26.15	297.81
169	3	3776	13.12	0.77	0.38	0.29	3910.06	20.2	0.9	0.4	0.65	26.35	257.79
170	1	2160	12.96	0.63	0.23	0.15	1945.85	15.01	0.88	0.28	0.68	23.65	155.47
170	2	1225	12.8	0.63	0.26	0.16	1196.99	12.63	0.94	0.34	0.64	19.95	112.6
170	3	988	14.8	0.57	0.25	0.14	988.47	11.46	0.94	0.27	0.63	20.05	90.7
171	1	1726	14.56	0.61	0.4	0.24	1624.87	13.61	0.91	0.29	0.62	22.25	133.07
171	2	1760	13.52	0.76	0.32	0.25	1898.65	15.55	0.84	0.35	0.69	20.35	160.22
171	3	1085	13.84	0.64	0.36	0.23	1082.85	12.21	0.84	0.25	0.62	19.05	105.41
172	1	2647	13.44	0.58	0.31	0.18	2932.18	16.32	0.87	0.38	0.68	28.05	186.5
172	2	2086	11.76	0.53	0.31	0.16	1989.76	13.39	0.97	0.49	0.72	25.45	130.57
172	3	2046	13.52	0.59	0.28	0.16	2435.58	15.25	0.93	0.37	0.69	26.05	163.55
174		1561	17.84	0.58	0.3	0.17	1406.27	13.6	0.85	0.25	0.64	23.55	118.86
174	2	1084	17.12	0.51	0.33	0.17	1135.58	12.05	0.83	0.38	0.71	23.45	87.86
174	3	1653	16.96	0.55	0.36	0.2	1876.86	13.77	0.84	0.42	0.72	24.85	133.98
176	1	925	18.72	0.52	0.27	0.14	948.43	11.26	0.87	0.3	0.68	21.85	86.01
176	2	738	17.76	0.61	0.23	0.14	728.93	10.58	0.92	0.29	0.67	17.45	77.58
177	1	1655	17.6	0.46	0.56	0.26	1592.28	12.41	0.82	0.39	0.72	27.05	101.94
177	2	1311	18.24	0.48	0.7	0.33	1250.51	10.71	0.9	0.56	0.72	22.45	84.03
177	3	928	18.08	0.55	0.5	0.27	924.75	11	0.79	0.42	0.72	20.15	79.67
180	1	1148	18.4	0.53	0.41	0.22	1180.73	12.31	0.89	0.25	0.58	23.05	97.59
180	2	642	18.8	0.5	0.25	0.13	607.77	9.3	0.86	0.31	0.7	18.65	60.65
180	3	876	18.72	0.46	0.35	0.16	937.37	10.29	0.9	0.34	0.69	22.25	76.37
181	1	1480	16.8	0.55	0.42	0.23	1367.57	12.32	0.88	0.41	0.7	22.25	105.37
181	2	729	18.48	0.48	0.22	0.11	696.28	9.63	0.95	0.37	0.71	19.95	63.04
181	3	1150	17.28	0.48	0.42	0.2	1183.76	11.6	0.88	0.36	0.65	24.25	90.16
183	1	1681	13.92	0.64	0.23	0.15	1739.71	14.69	0.9	0.21	0.63	22.95	143.18
183	2	1769	16	0.61	0.21	0.13	2129.18	14.57	0.91	0.25	0.71	23.85	144.95
183	3	1768	12.56	0.74	0.44	0.32	1653.45	14.34	0.8	0.39	0.7	19.35	136.86
184	1	872	15.92	0.64	0.25	0.16	996.92	11.42	0.88	0.4	0.77	17.95	91.43
184	2	917	16.16	0.68	0.22	0.15	1068.62	12.52	0.95	0.26	0.63	18.45	106.51
184	3	1382	16.8	0.54	0.32	0.17	1608.58	13.78	0.88	0.27	0.66	25.55	116.19
187	1	1952	14	0.7	0.39	0.27	2166.5	15.9	0.87	0.25	0.61	22.75	173.96
187	2	2290	13.36	0.71	0.43	0.3	2206.61	15.59	0.87	0.54	0.72	21.95	161.86
187	3	2277	14.32	0.52	0.3	0.16	2309.29	14.15	0.91	0.38	0.73	27.05	143.64
188	1	2380	14.24	0.48	0.63	0.3	2827.19	15.24	0.82	0.24	0.62	31.95	154.19
188	2	1976	13.92	0.59	0.27	0.16	2062.81	14.7	0.93	0.3	0.63	24.85	154.97
188	3	1578	15.04	0.56	0.28	0.16	1601.42	12.97	0.9	0.41	0.7	22.95	114.8
189	1	1378	13.68	0.75	0.2	0.15	1391.03	13.91	0.87	0.39	0.75	18.65	125.04
189	2	2563	12.4	0.65	0.18	0.12	2691.76	16.7	0.9	0.21	0.66	25.85	191.29
189	3	3075	9.92	0.86	0.23	0.2	3002.83	18.63	0.89	0.37	0.69	21.55	244.65
190	1	1998	15.36	0.76	0.21	0.16	2022.36	16.67	0.95	0.28	0.62	22.05	173.01
190	2	2563	14.96	0.58	0.43	0.25	1959.48	13.93	0.9	0.31	0.65	24.05	137.69
190	3	1513	12.32	0.64	0.27	0.17	1556.06	13.88	0.93	0.36	0.7	21.65	126.82
191	1	2874	11.2	0.62	0.34	0.22	2803.71	16.39	0.9	0.35	0.67	26.25	188.83
191	2	2767	14.72	0.57	0.34	0.19	2557.72	15.34	0.91	0.37	0.69	26.95	163.97
191	3	1666	14.4	0.74	0.3	0.22	1664.87	15.02	0.89	0.38	0.67	20.25	145.53
194	1	950	17.44	0.61	0.37	0.23	960.36	11.47	0.84	0.44	0.74	18.75	90.78
194	2	998	17.92	0.62	0.33	0.21	947.33	11.27	0.88	0.52	0.75	18.15	85.76
194	3	929	17.52	0.58	0.32	0.18	917	10.83	0.8	0.44	0.79	18.65	90.48
195	1	1399	18.08	0.55	0.29	0.16	1259.27	11.77	0.9	0.41	0.74	21.55	101
195	2	981	18.8	0.57	0.42	0.24	1000.12	11.44	0.79	0.4	0.76	19.95	87.95
195	3	1033	18.08	0.53	0.27	0.14	1011.74	11.42	0.89	0.3	0.71	21.55	88.38
197	1	1107	19.84	0.68	0.23	0.16	1127.38	12.68	0.87	0.28	0.7	18.55	113.18
197	2	1137	17.52	0.67	0.33	0.22	1176.56	12.22	0.89	0.5	0.75	18.25	101.63
197	3	1068	16.56	0.62	0.33	0.2	1206.2	12.84	0.88	0.29	0.67	20.75	107.43
198	1	1171	17.2	0.5	0.32	0.16	1150.78	11.67	0.91	0.31	0.65	23.55	95.31
198	2	1459	16.48	0.47	0.46	0.22	1494.18	12.13	0.9	0.45	0.69	25.55	99.2
198	3	1030	17.12	0.49	0.44	0.21	1043.96	10.84	0.92	0.38	0.66	22.25	84.26
201	1	940	17.2	0.58	0.23	0.14	885.89	11.02	0.95	0.34	0.67	18.85	85.28
201	2	1051	18.08	0.66	0.26	0.17	1232.16	13.2	0.87	0.25	0.63	20.05	121.18
203	1	1860	14.72	0.63	0.19	0.12	1610.99	13.24	0.96	0.41	0.73	21.05	129.12
203	2	1170	14.56	0.55	0.22	0.12	1291.68	12.56	0.94	0.25	0.65	22.65	101.1
204	1	944	16.16	0.53	0.4	0.21	888.89	10.9	0.93	0.33	0.62	20.55	80.36
204	2	1014	15.6	0.4	0.46	0.18	1021.68	10.51	0.94	0.22	0.56	26.55	77.21
206	1	3108	12.4	0.8	0.22	0.17	3058.63	18.45	0.93	0.4	0.71	23.15	220.45
206	2	1558	13.36	0.63	0.36	0.23	1478.81	13.21	0.91	0.38	0.67	20.95	120.53
206	3	1590	12.88	0.61	0.37	0.23	1476.63	13.38	0.82	0.41	0.74	21.95	110.62
34	1	332	10.8	0.34	0.09	0.03	510.6	7.94	0.96	0.26	0.49	23.65	48.35
34	2	154	11.76	0.47	0.14	0.07	160.87	6.13	0.98	0.25	0.59	12.95	24.99
41	1	1896	12.64	0.61	0.22	0.13	1944.44	14.18	0.96	0.41	0.73	23.25	137.59
41	2	1857	14.24	0.67	0.13	0.09	2141.93	15.28	0.96	0.4	0.75	22.75	157.98
41	3	1500	13.52	0.59	0.46	0.27	1513.75	12.97	0.94	0.41	0.66	22.15	120.68
43	1	701	14.56	0.39	0.44	0.17	1018.84	10.27	0.9	0.25	0.59	26.55	77.84
43	2	1606	14.64	0.52	0.52	0.27	3633.55	16.44	0.9	0.44	0.67	31.45	190.32
45	1	1185	12.64	0.39	0.18	0.07	1272.48	11.11	0.98	0.31	0.63	28.65	87.1
45	2	1247	13.12	0.44	0.19	0.09	1402.62	12.11	0.98	0.3	0.63	27.25	103.51
46	1	2025	14.4	0.51	0.36	0.19	2211.33	14.02	0.92	0.43	0.7	27.25	141.09
47	1	2147	16.16	0.68	0.04	0.03	2142.33	16.48	0.98	0.27	0.65	24.35	163.61
47	2	1779	14.32	0.64	0.39	0.25	1610.1	13.33	0.85	0.39	0.71	20.85	124.24
49	1	1818	13.12	0.73	0.07	0.05	2225.88	17.36	0.99	0.26	0.6	23.75	171.58
49	2	1139	9.76	0.48	0.42	0.2	1270.63	11.26	0.89	0.41	0.7	23.65	88.85
51	1	497	13.36	0.49	0.16	0.08	630.87	9.31	0.96	0.29	0.68	19.05	60.27
51	2	2652	11.6	0.7	0.4	0.28	2757.48	16.88	0.94	0.46	0.65	24.25	185.52
53	1	795	17.2	0.5	0.23	0.12	779.65	9.81	0.93	0.47	0.76	19.45	63.59
54	1	1001	16.96	0.36	0.3	0.11	1173.03	10.74	0.94	0.23	0.62	29.65	80.67
54	2	904	15.76	0.4	0.62	0.25	1036.13	10.09	0.94	0.43	0.63	25.15	70.24
54	3	763	18.16	0.38	0.32	0.12	714.66	9.26	0.95	0.32	0.63	24.65	55
54	4	1010	19.6	0.4	0.23	0.09	1171.91	11.23	0.93	0.29	0.62	28.35	87.47
55	1	1696	13.92	0.64	0.35	0.22	1598.04	13.77	0.94	0.44	0.7	21.55	123.55
55	2	1243	16.08	0.5	0.36	0.18	888.18	10.42	0.94	0.37	0.65	20.75	76.48
56	1	937	18.08	0.5	0.36	0.18	887.96	10.42	0.93	0.38	0.65	20.75	76.52
56	2	823	17.84	0.5	0.36	0.18	885.48	10.42	0.93	0.36	0.65	20.85	76.26
56	3	701	18	0.5	0.22	0.11	858.94	10.26	0.94	0.37	0.7	20.65	74.54
57	1	1299	15.28	0.49	0.24	0.12	883.7	10.3	0.95	0.37	0.69	20.85	76.06
57	2	1550	16.08	0.5	0.27	0.13	832.69	10.23	0.93	0.37	0.68	20.45	73.11
57	3	1657	14.16	0.5	0.36	0.18	886.81	10.42	0.93	0.37	0.65	20.85	76.11
58	1	1167	17.6	0.5	0.27	0.14	910.57	10.53	0.95	0.37	0.68	21.05	77.44
58	2	870	18.16	0.5	0.27	0.14	884.67	10.44	0.94	0.37	0.68	20.75	76.18
58	3	1186	16.56	0.5	0.27	0.14	915.98	10.55	0.93	0.38	0.68	20.95	77.78
59	1	953	17.84	0.5	0.27	0.14	735.41	9.79	0.94	0.38	0.68	19.45	67.24
59	2	1004	17.92	0.5	0.25	0.12	785.2	9.93	0.95	0.37	0.69	19.95	70.1
59	3	1567	17.28	0.5	0.36	0.18	860.63	10.31	0.94	0.37	0.64	20.65	74.68
62	1	813	18.96	0.5	0.27	0.14	883.55	10.44	0.94	0.36	0.67	20.85	76.12
62	2	977	19.12	0.5	0.27	0.14	912.34	10.55	0.94	0.37	0.68	21.05	77.82
62	3	962	18.08	0.5	0.27	0.14	885.18	10.41	0.93	0.37	0.68	20.85	76.07
64	1	1416	18.56	0.5	0.26	0.13	781.8	10.02	0.93	0.37	0.68	19.95	70.33
64	2	615	18.64	0.5	0.27	0.14	733.94	9.79	0.94	0.37	0.68	19.45	67.26
64	3	1259	18.4	0.5	0.36	0.18	784.16	9.99	0.93	0.37	0.65	19.95	70.11
67	1	1079	18.4	0.5	0.36	0.18	882.77	10.42	0.94	0.37	0.65	20.85	76.19
67	2	905	18.08	0.5	0.36	0.18	862.94	10.31	0.94	0.37	0.64	20.65	74.81
67	3	1028	19.2	0.5	0.36	0.18	887.63	10.42	0.94	0.37	0.64	20.85	76.15
70	1	1749	17.2	0.5	0.27	0.14	884.66	10.44	0.94	0.37	0.68	20.75	76.12
70	2	1655	17.44	0.5	0.27	0.14	808.6	10.13	0.93	0.38	0.68	20.15	71.58
70	3	1776	17.12	0.5	0.23	0.11	758.46	9.86	0.94	0.38	0.7	19.75	68.5
71	1	1987	19.04	0.5	0.36	0.18	809.7	10.1	0.94	0.39	0.65	20.15	71.68
71	2	1567	17.6	0.5	0.25	0.13	834.04	10.2	0.94	0.38	0.69	20.35	73.06
71	3	1407	18.88	0.5	0.27	0.14	910.54	10.53	0.93	0.38	0.68	20.95	77.6
73	1	1014	16.48	0.5	0.36	0.18	754.38	9.89	0.95	0.37	0.65	19.75	68.63
73	2	1190	17.36	0.5	0.27	0.14	835.66	10.23	0.93	0.37	0.68	20.35	73.15
73	3	1158	17.12	0.5	0.36	0.18	858.61	10.31	0.94	0.37	0.64	20.65	74.6
75	1	1050	17.12	0.5	0.25	0.12	860.49	10.31	0.93	0.37	0.69	20.65	74.56
75	2	1362	15.76	0.5	0.27	0.13	833.16	10.23	0.93	0.37	0.68	20.45	73.13
75	3	1397	14.24	0.5	0.36	0.18	914.45	10.53	0.94	0.38	0.65	21.05	77.77
76	1	2681	12.24	0.5	0.27	0.14	914.22	10.55	0.94	0.38	0.68	21.05	77.78
76	2	1852	11.28	0.5	0.29	0.15	887.94	10.39	0.94	0.37	0.67	20.85	76.02
76	3	1293	13.28	0.5	0.25	0.12	860.59	10.31	0.94	0.37	0.68	20.65	74.72
77	1	1350	14.96	0.5	0.27	0.13	861.53	10.34	0.94	0.37	0.68	20.65	74.81
77	2	2261	14.96	0.5	0.36	0.18	861.63	10.31	0.94	0.37	0.64	20.65	74.59
77	3	1745	14.88	0.5	0.29	0.14	912.87	10.49	0.94	0.38	0.67	21.05	77.66
78	1	1106	17.92	0.5	0.27	0.14	886.85	10.44	0.93	0.37	0.68	20.85	76.13
78	2	1175	17.84	0.5	0.24	0.12	807.59	10.04	0.94	0.39	0.69	20.15	71.91
78	3	1688	16.64	0.5	0.36	0.18	831.87	10.2	0.94	0.37	0.65	20.35	73.18
80	1	943	18.08	0.5	0.27	0.14	808.95	10.13	0.94	0.37	0.68	20.15	71.57
80	2	1257	16.08	0.5	0.27	0.14	885.79	10.44	0.94	0.37	0.67	20.85	76.41
80	3	741	18.88	0.5	0.28	0.14	887.19	10.36	0.94	0.38	0.68	20.75	76.13
89	1	1113	18.64	0.5	0.27	0.14	886.08	10.44	0.93	0.36	0.68	20.85	76.4
89	2	1003	18.08	0.5	0.27	0.14	883.82	10.44	0.94	0.37	0.68	20.85	76.25
89	3	1052	19.36	0.5	0.27	0.14	833.85	10.23	0.94	0.38	0.68	20.35	72.98
90	1	1856	17.12	0.5	0.29	0.14	834.1	10.18	0.94	0.37	0.67	20.45	73.16
90	2	1983	16.4	0.5	0.27	0.13	758.01	9.89	0.94	0.38	0.68	19.75	68.49
90	3	2837	17.2	0.5	0.36	0.18	914.61	10.52	0.94	0.37	0.65	21.05	77.9
91	1	1382	19.52	0.5	0.27	0.13	860.9	10.34	0.93	0.37	0.68	20.55	74.42
91	2	853	19.68	0.5	0.36	0.18	834.95	10.21	0.93	0.37	0.65	20.35	73.05
91	3	1033	19.92	0.5	0.25	0.12	860.42	10.23	0.95	0.37	0.68	20.65	74.66
92	1	1972	16.56	0.5	0.36	0.18	886.52	10.42	0.94	0.39	0.65	20.75	76.11
92	2	1363	16.64	0.5	0.36	0.18	913.14	10.53	0.95	0.38	0.65	21.05	78.14
92	3	881	16	0.5	0.23	0.11	885.88	10.37	0.94	0.37	0.7	20.85	76.01
93	1	2475	16.72	0.5	0.29	0.14	831.8	10.14	0.94	0.37	0.67	20.45	73.08
93	2	1548	16.8	0.5	0.27	0.14	888.32	10.44	0.93	0.38	0.68	20.75	76.08
95	1	912	14.4	0.5	0.36	0.18	885.96	10.42	0.94	0.37	0.64	20.85	76.26
95	2	786	15.6	0.5	0.29	0.15	886.11	10.39	0.94	0.37	0.67	20.75	76.15
95	3	455	17.52	0.5	0.25	0.13	914.08	10.52	0.93	0.38	0.69	20.95	77.77
96	1	2266	14.72	0.5	0.36	0.18	809.25	10.11	0.94	0.37	0.65	20.15	71.85
96	2	2352	15.68	0.5	0.27	0.14	913.95	10.55	0.94	0.38	0.68	21.05	77.89
96	3	2441	14.64	0.5	0.29	0.14	835.68	10.18	0.94	0.37	0.67	20.35	73.02
98	1	1617	16.24	0.5	0.27	0.14	888.43	10.44	0.93	0.39	0.68	20.75	76.55
98	2	612	18.8	0.5	0.36	0.18	915.67	10.52	0.94	0.37	0.65	21.05	77.72
98	3	845	18.16	0.5	0.36	0.18	861.28	10.31	0.94	0.38	0.65	20.55	74.69

## Sheet: Supplementary Table 5
Supplementary Table 5 The number of significant SNPs and genes identified by GWAS in Sugar beet
Traits	Number of SNP (-log10 P-value >= 5)	Number of genes
Biomass	143	122
Sugar	70	67
Compactness	57	59
Convex angle	23	41
Convex hull volume	71	73
Convex index	166	164
Maximum diameter	25	38
Root head ratio	271	111
Root length	17	21
Root tail ratio	45	35
Root taper index	28	39
Top projection area	67	68

## Sheet: Supplementary Table 6
Supplementary Table 6 Genes identified for biomass and sugar content
phenotype	Gene chr	Gene ID	Gene START	Gene END
biomass	chr1	104893125	14122880	14126307
biomass	chr1	104894310	14134605	14135173
biomass	chr1	104893134	14139295	14142470
biomass	chr1	104896583	17109324	17112184
biomass	chr1	104896596	17120371	17121378
biomass	chr1	104899544	25669869	25670432
biomass	chr1	104898952	27136354	27146007
biomass	chr2	104886922	19288925	19289445
biomass	chr2	104887189	26743674	26746397
biomass	chr2	104887189	26743674	26746397
biomass	chr2	109134484	28245431	28245859
biomass	chr2	104887238	29680544	29683630
biomass	chr2	104887238	29680544	29683630
biomass	chr2	104887355	30531127	30532668
biomass	chr2	104887247	30533193	30534553
biomass	chr2	104887391	33105111	33106310
biomass	chr2	104887643	38217127	38220285
biomass	chr2	104887642	38220523	38226439
biomass	chr2	104887644	38232137	38241590
biomass	chr2	104887645	38244960	38248969
biomass	chr3	109134626	14762846	14767601
biomass	chr3	104889214	18862006	18862925
biomass	chr3	104889215	18872357	18876041
biomass	chr3	104889216	18888502	18895364
biomass	chr3	104889294	20606274	20607672
biomass	chr3	109134569	20618620	20619165
biomass	chr3	104889349	20624471	20626250
biomass	chr3	104889295	20629295	20632329
biomass	chr3	104889477	22716921	22720972
biomass	chr3	104889600	22721517	22722344
biomass	chr3	104889477	22716921	22720972
biomass	chr3	104889600	22721517	22722344
biomass	chr3	104889756	25373925	25382027
biomass	chr3	104889795	26255626	26264691
biomass	chr3	104889823	26266118	26268070
biomass	chr4	104889990	1729096	1733178
biomass	chr4	104889991	1758490	1764482
biomass	chr4	104889995	1818307	1823380
biomass	chr4	104889996	1825129	1833772
biomass	chr4	104889997	1835629	1840540
biomass	chr4	104889998	1841853	1842425
biomass	chr4	104890002	1868893	1872790
biomass	chr4	104890001	1872796	1876631
biomass	chr4	104890002	1868893	1872790
biomass	chr4	104890001	1872796	1876631
biomass	chr4	109134670	2069799	2072543
biomass	chr4	104890024	2076231	2080002
biomass	chr4	104890025	2081031	2088464
biomass	chr4	104890026	2091609	2097303
biomass	chr4	109134670	2069799	2072543
biomass	chr4	104890024	2076231	2080002
biomass	chr4	104890025	2081031	2088464
biomass	chr4	104890026	2091609	2097303
biomass	chr4	109134670	2069799	2072543
biomass	chr4	104890024	2076231	2080002
biomass	chr4	104890025	2081031	2088464
biomass	chr4	104890026	2091609	2097303
biomass	chr4	109134670	2069799	2072543
biomass	chr4	104890024	2076231	2080002
biomass	chr4	104890025	2081031	2088464
biomass	chr4	104890026	2091609	2097303
biomass	chr4	109134670	2069799	2072543
biomass	chr4	104890024	2076231	2080002
biomass	chr4	104890025	2081031	2088464
biomass	chr4	104890026	2091609	2097303
biomass	chr4	109134670	2069799	2072543
biomass	chr4	104890024	2076231	2080002
biomass	chr4	104890025	2081031	2088464
biomass	chr4	104890026	2091609	2097303
biomass	chr4	109134670	2069799	2072543
biomass	chr4	104890024	2076231	2080002
biomass	chr4	104890025	2081031	2088464
biomass	chr4	104890026	2091609	2097303
biomass	chr4	109134670	2069799	2072543
biomass	chr4	104890024	2076231	2080002
biomass	chr4	104890025	2081031	2088464
biomass	chr4	104890026	2091609	2097303
biomass	chr4	109134670	2069799	2072543
biomass	chr4	104890024	2076231	2080002
biomass	chr4	104890025	2081031	2088464
biomass	chr4	104890026	2091609	2097303
biomass	chr4	109134670	2069799	2072543
biomass	chr4	104890024	2076231	2080002
biomass	chr4	104890025	2081031	2088464
biomass	chr4	104890026	2091609	2097303
biomass	chr4	109134670	2069799	2072543
biomass	chr4	104890024	2076231	2080002
biomass	chr4	104890025	2081031	2088464
biomass	chr4	104890026	2091609	2097303
biomass	chr4	109134670	2069799	2072543
biomass	chr4	104890024	2076231	2080002
biomass	chr4	104890025	2081031	2088464
biomass	chr4	104890026	2091609	2097303
biomass	chr4	109134670	2069799	2072543
biomass	chr4	104890024	2076231	2080002
biomass	chr4	104890025	2081031	2088464
biomass	chr4	104890026	2091609	2097303
biomass	chr4	109134670	2069799	2072543
biomass	chr4	104890024	2076231	2080002
biomass	chr4	104890025	2081031	2088464
biomass	chr4	104890026	2091609	2097303
biomass	chr4	109134670	2069799	2072543
biomass	chr4	104890024	2076231	2080002
biomass	chr4	104890025	2081031	2088464
biomass	chr4	104890026	2091609	2097303
biomass	chr4	109134670	2069799	2072543
biomass	chr4	104890024	2076231	2080002
biomass	chr4	104890025	2081031	2088464
biomass	chr4	104890026	2091609	2097303
biomass	chr4	109134670	2069799	2072543
biomass	chr4	104890024	2076231	2080002
biomass	chr4	104890025	2081031	2088464
biomass	chr4	104890026	2091609	2097303
biomass	chr4	109134670	2069799	2072543
biomass	chr4	104890024	2076231	2080002
biomass	chr4	104890025	2081031	2088464
biomass	chr4	104890026	2091609	2097303
biomass	chr4	109134670	2069799	2072543
biomass	chr4	104890024	2076231	2080002
biomass	chr4	104890025	2081031	2088464
biomass	chr4	104890026	2091609	2097303
biomass	chr4	109134670	2069799	2072543
biomass	chr4	104890024	2076231	2080002
biomass	chr4	104890025	2081031	2088464
biomass	chr4	104890026	2091609	2097303
biomass	chr4	109134670	2069799	2072543
biomass	chr4	104890024	2076231	2080002
biomass	chr4	104890025	2081031	2088464
biomass	chr4	104890026	2091609	2097303
biomass	chr4	109134670	2069799	2072543
biomass	chr4	104890024	2076231	2080002
biomass	chr4	104890025	2081031	2088464
biomass	chr4	104890026	2091609	2097303
biomass	chr4	109134670	2069799	2072543
biomass	chr4	104890024	2076231	2080002
biomass	chr4	104890025	2081031	2088464
biomass	chr4	104890026	2091609	2097303
biomass	chr4	109134670	2069799	2072543
biomass	chr4	104890024	2076231	2080002
biomass	chr4	104890025	2081031	2088464
biomass	chr4	104890026	2091609	2097303
biomass	chr4	104890024	2076231	2080002
biomass	chr4	104890025	2081031	2088464
biomass	chr4	104890026	2091609	2097303
biomass	chr4	104890024	2076231	2080002
biomass	chr4	104890025	2081031	2088464
biomass	chr4	104890026	2091609	2097303
biomass	chr4	104890024	2076231	2080002
biomass	chr4	104890025	2081031	2088464
biomass	chr4	104890026	2091609	2097303
biomass	chr4	104890024	2076231	2080002
biomass	chr4	104890025	2081031	2088464
biomass	chr4	104890026	2091609	2097303
biomass	chr4	104890024	2076231	2080002
biomass	chr4	104890025	2081031	2088464
biomass	chr4	104890026	2091609	2097303
biomass	chr4	104890030	2107472	2112667
biomass	chr4	104890024	2076231	2080002
biomass	chr4	104890025	2081031	2088464
biomass	chr4	104890026	2091609	2097303
biomass	chr4	104890029	2106812	2113038
biomass	chr4	104890030	2107472	2112667
biomass	chr4	104890025	2081031	2088464
biomass	chr4	104890026	2091609	2097303
biomass	chr4	104890029	2106812	2113038
biomass	chr4	104890030	2107472	2112667
biomass	chr4	104890027	2113713	2115489
biomass	chr4	104890038	2231777	2233477
biomass	chr4	104890040	2242074	2244399
biomass	chr4	104890269	2251277	2252314
biomass	chr4	104890041	2254633	2259248
biomass	chr4	104890042	2261833	2263751
biomass	chr4	109134671	2267788	2268300
biomass	chr4	104890084	2824394	2826446
biomass	chr4	109134810	2826590	2826661
biomass	chr4	104890085	2828542	2833529
biomass	chr4	104890087	2835056	2839681
biomass	chr4	104890086	2839473	2852014
biomass	chr4	109134828	2840883	2840972
biomass	chr4	104890084	2824394	2826446
biomass	chr4	109134810	2826590	2826661
biomass	chr4	104890085	2828542	2833529
biomass	chr4	104890087	2835056	2839681
biomass	chr4	104890086	2839473	2852014
biomass	chr4	109134828	2840883	2840972
biomass	chr4	104890084	2824394	2826446
biomass	chr4	109134810	2826590	2826661
biomass	chr4	104890085	2828542	2833529
biomass	chr4	104890087	2835056	2839681
biomass	chr4	104890086	2839473	2852014
biomass	chr4	109134828	2840883	2840972
biomass	chr4	104890084	2824394	2826446
biomass	chr4	109134810	2826590	2826661
biomass	chr4	104890085	2828542	2833529
biomass	chr4	104890087	2835056	2839681
biomass	chr4	104890086	2839473	2852014
biomass	chr4	109134828	2840883	2840972
biomass	chr4	104890311	4701652	4711364
biomass	chr4	104890312	4717850	4727116
biomass	chr4	104890313	4725459	4730229
biomass	chr4	104890654	9301525	9306183
biomass	chr4	104890655	9312924	9320238
biomass	chr4	104890802	10987330	10995619
biomass	chr4	104890914	12493902	12499756
biomass	chr4	104890915	12509713	12521401
biomass	chr4	104891337	22740357	22742988
biomass	chr4	104891337	22740357	22742988
biomass	chr4	104891603	28064074	28066731
biomass	chr4	104891628	28075560	28079279
biomass	chr5	104892139	1322261	1323923
biomass	chr5	104892140	1331906	1333669
biomass	chr5	104892141	1335426	1336266
biomass	chr5	104892142	1337578	1342891
biomass	chr5	104892143	1345250	1351733
biomass	chr5	104892139	1322261	1323923
biomass	chr5	104892140	1331906	1333669
biomass	chr5	104892141	1335426	1336266
biomass	chr5	104892142	1337578	1342891
biomass	chr5	104892143	1345250	1351733
biomass	chr5	104892144	1374716	1382049
biomass	chr5	104892486	6602944	6610171
biomass	chr5	104892487	6611728	6616873
biomass	chr5	104892486	6602944	6610171
biomass	chr5	104892487	6611728	6616873
biomass	chr5	109134995	10125017	10129881
biomass	chr5	104892862	10130121	10137944
biomass	chr5	104893147	19484708	19487483
biomass	chr5	109134898	25008650	25011037
biomass	chr5	109134898	25008650	25011037
biomass	chr5	104893546	27567629	27569602
biomass	chr5	104893546	27567629	27569602
biomass	chr5	104893590	28093798	28094938
biomass	chr5	104893590	28093798	28094938
biomass	chr5	104893590	28093798	28094938
biomass	chr5	104893590	28093798	28094938
biomass	chr5	104893554	28218082	28237772
biomass	chr6	104896266	20166937	20170806
biomass	chr6	104896266	20166937	20170806
biomass	chr6	104896352	23441912	23451542
biomass	chr6	104896352	23441912	23451542
biomass	chr6	104896440	24793855	24797282
biomass	chr6	104896450	25360005	25361085
biomass	chr6	104896484	25990966	25994362
biomass	chr6	104896493	26002702	26004084
biomass	chr6	104896485	26013799	26018926
biomass	chr6	104896911	38107077	38108194
biomass	chr6	104897340	50102175	50102792
biomass	chr6	104897800	57513636	57521760
biomass	chr7	104898304	3028960	3029913
biomass	chr7	104898305	3034084	3039753
biomass	chr7	104898427	3040934	3048271
biomass	chr7	104898428	3053898	3058017
biomass	chr7	104898351	3549276	3559864
biomass	chr7	104898439	3567239	3569993
biomass	chr7	104898440	3570413	3575740
biomass	chr7	104898584	7141346	7144059
biomass	chr7	104899277	24560812	24562377
biomass	chr7	109135502	24564011	24564478
biomass	chr7	104899277	24560812	24562377
biomass	chr7	109135502	24564011	24564478
biomass	chr7	104899277	24560812	24562377
biomass	chr7	109135502	24564011	24564478
biomass	chr7	104899277	24560812	24562377
biomass	chr7	109135502	24564011	24564478
biomass	chr8	104900947	7305366	7313474
biomass	chr8	104901175	12885862	12900451
biomass	chr8	104901203	12911417	12912547
biomass	chr9	104902681	2414308	2427297
biomass	chr9	109135946	2434910	2435729
biomass	chr9	104902763	2437217	2438932
biomass	chr9	104902681	2414308	2427297
biomass	chr9	109135946	2434910	2435729
biomass	chr9	104902763	2437217	2438932
biomass	chr9	104902681	2414308	2427297
biomass	chr9	109135946	2434910	2435729
biomass	chr9	104902763	2437217	2438932
biomass	chr9	104902685	2480485	2486421
biomass	chr9	104902686	2490345	2503459
biomass	chr9	104902685	2480485	2486421
biomass	chr9	104902686	2490345	2503459
biomass	chr9	104902687	2507179	2511949
biomass	chr9	104902685	2480485	2486421
biomass	chr9	104902686	2490345	2503459
biomass	chr9	104902687	2507179	2511949
biomass	chr9	104902685	2480485	2486421
biomass	chr9	104902686	2490345	2503459
biomass	chr9	104902687	2507179	2511949
biomass	chr9	104902685	2480485	2486421
biomass	chr9	104902686	2490345	2503459
biomass	chr9	104902687	2507179	2511949
biomass	chr9	104902686	2490345	2503459
biomass	chr9	104902687	2507179	2511949
biomass	chr9	104902764	2517323	2521460
biomass	chr9	104903157	12875451	12876455
biomass	chr9	104903158	12876666	12878509
biomass	chr9	104903160	12885742	12886845
biomass	chr9	104903161	12887864	12888925
biomass	chr9	104903367	19927520	19932871
biomass	chr9	104903366	19932759	19936375
biomass	chr9	104903402	20518008	20532060
biomass	chr9	104903482	23049242	23050216
biomass	chr9	104903482	23049242	23050216
biomass	chr9	104903482	23049242	23050216
sugar	chr1	109135994	5706672	5706744
sugar	chr1	104887967	5707923	5710406
sugar	chr1	104891237	8980489	8992870
sugar	chr1	104898347	24097221	24098084
sugar	chr1	109135612	24098131	24100855
sugar	chr2	104906193	3813190	3814961
sugar	chr2	104906199	3824744	3829853
sugar	chr2	104906210	3830785	3831989
sugar	chr2	104906229	3834203	3839136
sugar	chr2	104906234	3840813	3846843
sugar	chr2	104906239	3848368	3850915
sugar	chr2	104906193	3813190	3814961
sugar	chr2	104906199	3824744	3829853
sugar	chr2	104906210	3830785	3831989
sugar	chr2	104906229	3834203	3839136
sugar	chr2	104906234	3840813	3846843
sugar	chr2	104906239	3848368	3850915
sugar	chr2	104906193	3813190	3814961
sugar	chr2	104906199	3824744	3829853
sugar	chr2	104906210	3830785	3831989
sugar	chr2	104906229	3834203	3839136
sugar	chr2	104906234	3840813	3846843
sugar	chr2	104906239	3848368	3850915
sugar	chr2	104883185	8901859	8913403
sugar	chr2	104884392	8913761	8914525
sugar	chr2	104886873	17594192	17596589
sugar	chr2	104886795	17600248	17601906
sugar	chr2	109134475	17602020	17602889
sugar	chr2	104886874	17617976	17618569
sugar	chr2	104887336	29115170	29121415
sugar	chr2	109134435	31184000	31184524
sugar	chr2	104887259	31194510	31197324
sugar	chr2	109134435	31184000	31184524
sugar	chr2	104887259	31194510	31197324
sugar	chr3	104887972	1582547	1586156
sugar	chr3	104887973	1595043	1598286
sugar	chr3	104887972	1582547	1586156
sugar	chr3	104887973	1595043	1598286
sugar	chr3	104887972	1582547	1586156
sugar	chr3	104887973	1595043	1598286
sugar	chr3	104887991	1836505	1837782
sugar	chr3	104887992	1841222	1842589
sugar	chr3	104887993	1845465	1847169
sugar	chr3	104887994	1859160	1863905
sugar	chr3	104887995	1866416	1873094
sugar	chr3	104889575	20747541	20750853
sugar	chr3	104889353	20759073	20765916
sugar	chr3	104889354	20767890	20774164
sugar	chr4	104890180	3731313	3735948
sugar	chr4	104890181	3737763	3741552
sugar	chr4	104890182	3752990	3754630
sugar	chr4	104890282	3757692	3758501
sugar	chr4	104890180	3731313	3735948
sugar	chr4	104890181	3737763	3741552
sugar	chr4	104890182	3752990	3754630
sugar	chr4	104890282	3757692	3758501
sugar	chr4	104890180	3731313	3735948
sugar	chr4	104890181	3737763	3741552
sugar	chr4	104890182	3752990	3754630
sugar	chr4	104890282	3757692	3758501
sugar	chr4	104890180	3731313	3735948
sugar	chr4	104890181	3737763	3741552
sugar	chr4	104890182	3752990	3754630
sugar	chr4	104890282	3757692	3758501
sugar	chr4	109134769	7482280	7483309
sugar	chr4	109134769	7482280	7483309
sugar	chr4	109134769	7482280	7483309
sugar	chr4	109134769	7482280	7483309
sugar	chr4	109134769	7482280	7483309
sugar	chr4	104890553	7498067	7520426
sugar	chr4	104890553	7498067	7520426
sugar	chr4	104890553	7498067	7520426
sugar	chr4	104890553	7498067	7520426
sugar	chr4	104890553	7498067	7520426
sugar	chr4	104890553	7498067	7520426
sugar	chr4	104890553	7498067	7520426
sugar	chr4	104890553	7498067	7520426
sugar	chr4	104890553	7498067	7520426
sugar	chr4	104890553	7498067	7520426
sugar	chr4	104890553	7498067	7520426
sugar	chr4	104890553	7498067	7520426
sugar	chr4	104890553	7498067	7520426
sugar	chr4	104890554	7534010	7548844
sugar	chr4	104890554	7534010	7548844
sugar	chr4	104890845	11886966	11891264
sugar	chr4	104890846	11899950	11904149
sugar	chr4	104890847	11906949	11909477
sugar	chr4	104890848	11909936	11923366
sugar	chr4	104891619	28446195	28448259
sugar	chr5	104892248	2767055	2769941
sugar	chr5	104892249	2774032	2777578
sugar	chr5	109135118	2779929	2780001
sugar	chr5	109135129	2780147	2780219
sugar	chr5	104892670	2782042	2783379
sugar	chr5	109135140	2784277	2784349
sugar	chr5	109135056	2784841	2784913
sugar	chr5	104892798	10426471	10431643
sugar	chr5	104893880	38733961	38746542
sugar	chr5	104894584	49939760	49944761
sugar	chr5	104894585	49951680	49955174
sugar	chr5	104894586	49956093	49962485
sugar	chr5	104894587	49963416	49970465
sugar	chr5	104894585	49951680	49955174
sugar	chr5	104894586	49956093	49962485
sugar	chr5	104894587	49963416	49970465
sugar	chr5	104894585	49951680	49955174
sugar	chr5	104894586	49956093	49962485
sugar	chr5	104894587	49963416	49970465
sugar	chr5	104894585	49951680	49955174
sugar	chr5	104894586	49956093	49962485
sugar	chr5	104894587	49963416	49970465
sugar	chr6	104895099	3069388	3072168
sugar	chr6	104895100	3075142	3095778
sugar	chr6	104895101	3097027	3101309
sugar	chr6	104896774	33706953	33707462
sugar	chr7	104899137	20727782	20731506
sugar	chr7	104899137	20727782	20731506
sugar	chr7	104899137	20727782	20731506
sugar	chr7	104899277	24560812	24562377
sugar	chr7	109135502	24564011	24564478
sugar	chr8	104900999	8997688	8998614
sugar	chr8	104901000	9007807	9013501
sugar	chr8	104900999	8997688	8998614
sugar	chr8	104901000	9007807	9013501
sugar	chr9	104903312	17552783	17553909
sugar	chr9	104904347	37843546	37845162
sugar	chr9	104904346	37864504	37866261

## Sheet: Supplementary Table 7
Supplementary Table 7 RNA-seq information
Samples	Read Number	Base Number	%≥Q30	Mapped Ratio	Uniq Mapped Ratio
KWS2314-stage1-replicate1	25041511	7,512,453,300	96.98%	0.8917	0.7925
KWS2314-stage1-replicate2	22160909	6,648,272,700	96.86%	0.9096	0.8049
KWS2314-stage1-replicate3	27623135	8,286,940,500	96.82%	0.909	0.8028
KWS1197-stage1-replicate1	20548797	6,164,639,100	89.94%	0.9339	0.7968
KWS1197-stage1-replicate2	20997548	6,299,264,400	90.91%	0.9324	0.799
KWS1197-stage1-replicate3	20114756	6,034,426,800	90.76%	0.9233	0.7859
KWS2314-stage2-replicate1	20411126	6,123,337,800	90.48%	0.935	0.8023
KWS2314-stage2-replicate2	20282901	6,084,870,300	91.04%	0.9275	0.7971
KWS2314-stage2-replicate3	20019149	6,005,744,700	89.49%	0.9357	0.7981
KWS1197-stage2-replicate1	22145129	6,643,538,700	96.82%	0.9064	0.8018
KWS1197-stage2-replicate2	21578908	6,473,672,400	96.85%	0.9126	0.8027
KWS1197-stage2-replicate3	26473049	7,941,914,700	96.97%	0.8774	0.7737
KWS2314-stage3-replicate1	20148488	6,044,546,400	90.85%	0.9314	0.7975
KWS2314-stage3-replicate2	20603618	6,181,085,400	91.35%	0.933	0.799
KWS2314-stage3-replicate3	20438956	6,131,686,800	91.28%	0.9331	0.7993
KWS1197-stage3-replicate1	20897274	6,269,182,200	91.14%	0.9324	0.7951
KWS1197-stage3-replicate2	20500515	6,150,154,500	91.35%	0.9348	0.8043
KWS1197-stage3-replicate3	20884611	6,265,383,300	90.96%	0.9242	0.7887

## Sheet: Supplementary Table 8
Supplementary Table 8 Differentially epxressed genes at different stages (threshold as Log2FC ≥ ±2 and adjusted FDR ≤ 0.05)
compare	geneID	baseMean	log2FoldChange	lfcSE	stat	pvalue	FDR
Stage 1	104895150	234.84	-11.23	1.19253	-9.41697	4.64312e-21	1.59259e-18
Stage 1	104884651	89.2369	-9.83491	1.25494	-7.83693	4.61704e-15	8.41937e-13
Stage 1	104895151	172.513	-9.82132	1.1971	-8.20425	2.32026e-16	4.84429e-14
Stage 1	104885716	67.8163	-9.43875	1.2191	-7.7424	9.75607e-15	1.67317e-12
Stage 1	104885383	63.4416	-9.34249	1.23912	-7.53963	4.71322e-14	7.30093e-12
Stage 1	104907333	58.2747	-9.21782	1.34274	-6.86495	6.6513e-12	7.60465e-10
Stage 1	104904921	106.714	-9.12867	1.20755	-7.55965	4.04145e-14	6.32838e-12
Stage 1	104885426	48.4313	-8.95052	1.5006	-5.96462	2.45197e-09	1.56297e-07
Stage 1	104899612	322.392	-8.79692	1.92083	-4.57975	4.65524e-06	0.000140889
Stage 1	104904679	36.4026	-8.54077	1.28192	-6.66248	2.69252e-11	2.71248e-09
Stage 1	104891661	64.2586	-8.39236	1.2413	-6.76093	1.37111e-11	1.49637e-09
Stage 1	104898620	31.1868	-8.31623	1.26094	-6.59527	4.24479e-11	4.00979e-09
Stage 1	104891718	30.9142	-8.30527	1.26561	-6.56225	5.30026e-11	4.89458e-09
Stage 1	104891333	28.048	-8.16607	1.28093	-6.3751	1.82839e-10	1.51378e-08
Stage 1	104903310	27.709	-8.14498	1.34055	-6.07583	1.23345e-09	8.38167e-08
Stage 1	104896865	25.6858	-8.03894	1.31372	-6.11922	9.40373e-10	6.77351e-08
Stage 1	104890377	23.3433	-7.89762	1.29616	-6.09307	1.10764e-09	7.79887e-08
Stage 1	104893768	22.9721	-7.87676	1.28692	-6.12062	9.3212e-10	6.7478e-08
Stage 1	104898521	21.0248	-7.74793	1.93435	-4.00544	6.19029e-05	0.00123857
Stage 1	104884159	18.2664	-7.54428	1.51942	-4.96523	6.86192e-07	2.5412e-05
Stage 1	104888892	17.0768	-7.45065	1.43535	-5.19081	2.09378e-07	8.81958e-06
Stage 1	109134400	685.348	-7.41513	0.596104	-12.4393	1.59878e-35	1.35483e-32
Stage 1	104889604	16.4967	-7.3976	1.62954	-4.53968	5.63397e-06	0.000164005
Stage 1	104885142	166.852	-7.28654	0.700241	-10.4058	2.33361e-25	1.15924e-22
Stage 1	104889702	29.161	-7.2476	1.27656	-5.67746	1.36711e-08	7.75376e-07
Stage 1	104886741	29.0688	-7.2442	1.28117	-5.65438	1.56414e-08	8.73372e-07
Stage 1	104884724	26.6789	-7.11626	1.35384	-5.25634	1.4695e-07	6.45417e-06
Stage 1	104889102	147.69	-7.10853	0.643346	-11.0493	2.20896e-28	1.17861e-25
Stage 1	104891662	46.5746	-7.01904	1.1568	-6.06765	1.29798e-09	8.77876e-08
Stage 1	104892990	45.9431	-7.00489	1.08929	-6.43072	1.27004e-10	1.06995e-08
Stage 1	104907967	35.228	-6.61099	1.24042	-5.32966	9.83983e-08	4.54779e-06
Stage 1	104895546	28.3408	-6.29753	1.11847	-5.63048	1.79707e-08	9.84356e-07
Stage 1	104893987	64.9846	-5.92456	0.793192	-7.46926	8.06469e-14	1.20026e-11
Stage 1	104890347	21.3844	-5.90291	1.1376	-5.18893	2.11511e-07	8.88346e-06
Stage 1	109134802	20.36	-5.80461	1.24674	-4.65584	3.22663e-06	0.00010105
Stage 1	104897065	35.8456	-5.633	0.845344	-6.66356	2.67271e-11	2.71149e-09
Stage 1	104890357	35.5196	-5.62723	0.867743	-6.48491	8.87839e-11	7.75164e-09
Stage 1	104891085	35.7865	-5.34768	0.887148	-6.02794	1.66064e-09	1.10755e-07
Stage 1	104897828	191.205	-5.16553	0.654908	-7.88742	3.08489e-15	5.8475e-13
Stage 1	104902647	2717.16	-5.05282	0.242924	-20.8	4.32556e-96	6.2314e-92
Stage 1	104907050	40.2146	-5.04	1.00556	-5.01213	5.3831e-07	2.04594e-05
Stage 1	104895760	35.7407	-5.03703	0.779246	-6.46398	1.01986e-10	8.79766e-09
Stage 1	104889295	17.2386	-4.9892	1.04599	-4.76982	1.84391e-06	6.25022e-05
Stage 1	104905992	1495.86	-4.97476	0.40482	-12.2888	1.03998e-34	8.32331e-32
Stage 1	104901778	28.0039	-4.92661	0.964	-5.11059	3.21162e-07	1.28518e-05
Stage 1	104902848	121.358	-4.78259	0.398726	-11.9947	3.78879e-33	2.59911e-30
Stage 1	104893232	49.4131	-4.74999	0.570535	-8.32549	8.39814e-17	1.83308e-14
Stage 1	104909058	58.5289	-4.73087	0.510029	-9.27568	1.76492e-20	5.40967e-18
Stage 1	104884418	78.7507	-4.4877	0.56406	-7.95608	1.7758e-15	3.45704e-13
Stage 1	104883090	40.2008	-4.43459	0.603318	-7.35033	1.97715e-13	2.76532e-11
Stage 1	104900323	23.041	-4.37506	0.902143	-4.84963	1.23693e-06	4.32703e-05
Stage 1	104897330	141.392	-4.35331	1.18661	-3.66869	0.000243798	0.00391981
Stage 1	104891975	130.045	-4.28398	1.15374	-3.71311	0.000204727	0.00340565
Stage 1	104907944	22.8529	-4.11984	0.77297	-5.32988	9.82769e-08	4.54779e-06
Stage 1	104886458	19.5536	-4.02196	1.25184	-3.21284	0.00131431	0.0147346
Stage 1	104884532	44.6598	-3.98	1.06709	-3.72978	0.000191645	0.00321401
Stage 1	104898729	25.6561	-3.91158	0.679562	-5.75602	8.61186e-09	5.10028e-07
Stage 1	104908863	19.4358	-3.90472	0.888755	-4.39347	1.11556e-05	0.00029927
Stage 1	104888428	1619.82	-3.66851	0.275035	-13.3383	1.38532e-40	1.66308e-37
Stage 1	104884154	37.4338	-3.58707	0.790168	-4.53963	5.63531e-06	0.000164005
Stage 1	104884153	122.494	-3.53617	0.333828	-10.5928	3.21899e-26	1.65617e-23
Stage 1	104896433	89.4809	-3.51522	0.361426	-9.72597	2.33669e-22	9.09795e-20
Stage 1	104908992	2930.64	-3.49715	1.06753	-3.27592	0.00105318	0.0124056
Stage 1	104909059	46.542	-3.46766	0.446304	-7.76972	7.86572e-15	1.38187e-12
Stage 1	104883973	24.1968	-3.4673	0.99985	-3.46782	0.000524696	0.0072057
Stage 1	104908661	20.5527	-3.46537	0.951052	-3.64372	0.000268727	0.00422169
Stage 1	104908749	21.4181	-3.45504	0.671827	-5.14276	2.70736e-07	1.11117e-05
Stage 1	104890041	424.469	-3.38852	0.372185	-9.1044	8.67437e-20	2.49926e-17
Stage 1	104889618	16.0394	-3.3542	0.737839	-4.54598	5.46809e-06	0.000160602
Stage 1	104893331	25.6022	-3.35005	0.81361	-4.11751	3.8298e-05	0.000838481
Stage 1	104898558	78.9171	-3.30858	0.754442	-4.38546	1.15739e-05	0.000307626
Stage 1	104908689	58.6953	-3.3013	1.07348	-3.07533	0.00210268	0.0213318
Stage 1	104892311	3509.12	-3.29398	1.10852	-2.97153	0.00296325	0.0279193
Stage 1	104905621	120.928	-3.22184	0.663111	-4.85868	1.18173e-06	4.16235e-05
Stage 1	104903331	84.409	-3.2148	0.492098	-6.53285	6.45292e-11	5.81005e-09
Stage 1	109133657	23.7792	-3.19191	0.942081	-3.38815	0.000703657	0.00907509
Stage 1	104883714	83.7902	-3.15307	0.31534	-9.99896	1.54004e-23	6.33882e-21
Stage 1	104901359	83.0768	-3.14193	0.371975	-8.4466	2.99909e-17	6.96852e-15
Stage 1	104894249	321.232	-3.08515	0.206456	-14.9434	1.71921e-50	4.12781e-47
Stage 1	104895350	51.9523	-3.06105	0.450328	-6.79738	1.06535e-11	1.17156e-09
Stage 1	104894651	16.3443	-3.0531	0.964176	-3.16654	0.00154266	0.0168233
Stage 1	104908524	46.4541	-3.04901	0.541629	-5.62933	1.80914e-08	9.87215e-07
Stage 1	104908072	134.484	-2.94273	0.303454	-9.69745	3.09135e-22	1.17195e-19
Stage 1	104891163	17.6827	-2.93115	0.967579	-3.02937	0.00245067	0.0238382
Stage 1	104899379	69.5631	-2.9216	0.54242	-5.38622	7.19531e-08	3.45519e-06
Stage 1	104894712	102.654	-2.86368	0.276817	-10.345	4.40864e-25	1.98472e-22
Stage 1	104890537	17.2131	-2.82581	0.813173	-3.47504	0.000510779	0.00707527
Stage 1	104908797	114.549	-2.76742	0.425753	-6.50007	8.02835e-11	7.05222e-09
Stage 1	104899158	180.948	-2.76402	0.296224	-9.33084	1.05034e-20	3.36249e-18
Stage 1	109133690	22.6056	-2.74691	0.725563	-3.78591	0.000153148	0.00266649
Stage 1	104884252	367.161	-2.7353	0.427129	-6.40391	1.51446e-10	1.26845e-08
Stage 1	104884529	129.07	-2.67142	0.438715	-6.08918	1.13489e-09	7.86018e-08
Stage 1	104886656	18.3286	-2.67097	0.894	-2.98767	0.00281117	0.026696
Stage 1	104890985	23.5735	-2.64977	0.853275	-3.10541	0.00190016	0.0197217
Stage 1	104885114	30.4024	-2.62872	0.720596	-3.64798	0.000264314	0.00417512
Stage 1	104901993	40.8599	-2.62014	0.896372	-2.92305	0.00346624	0.0312483
Stage 1	104888807	101.86	-2.58132	0.341018	-7.56945	3.74797e-14	5.93333e-12
Stage 1	104897676	30.9164	-2.57829	0.525085	-4.91023	9.097e-07	3.29275e-05
Stage 1	104898031	120.525	-2.56375	0.46329	-5.5338	3.13371e-08	1.65683e-06
Stage 1	104892803	18.0304	-2.55729	0.7784	-3.28532	0.00101868	0.0120782
Stage 1	104907558	22.3494	-2.49963	0.634584	-3.939	8.18218e-05	0.00154082
Stage 1	104903706	144.305	-2.48349	0.672608	-3.69233	0.00022221	0.00364182
Stage 1	104884188	32.4176	-2.47591	0.626571	-3.95153	7.76528e-05	0.00148113
Stage 1	104897622	25.1847	-2.44916	0.5802	-4.22123	2.42973e-05	0.00057665
Stage 1	104902063	16.7712	-2.44801	0.743438	-3.29283	0.000991847	0.0118283
Stage 1	109134482	17.8197	-2.44674	0.71167	-3.43803	0.000585963	0.00784515
Stage 1	104898375	57.9523	-2.41939	0.528207	-4.58038	4.64133e-06	0.000140764
Stage 1	104901055	194.416	-2.4132	0.462797	-5.21438	1.84436e-07	7.90771e-06
Stage 1	104894936	621.773	-2.41199	0.465545	-5.18101	2.20688e-07	9.24194e-06
Stage 1	104886604	53.0157	-2.38739	0.759184	-3.14468	0.00166269	0.0177823
Stage 1	104902544	489.316	-2.30082	0.315605	-7.2902	3.09502e-13	4.2063e-11
Stage 1	104888924	38.1094	-2.27832	0.597442	-3.81345	0.00013704	0.00242828
Stage 1	104891875	31.6045	-2.25321	0.618752	-3.64154	0.000271015	0.00425299
Stage 1	104908165	37.2051	-2.24177	0.746725	-3.00214	0.00268086	0.0257127
Stage 1	109135682	173.065	-2.23678	0.44285	-5.05088	4.39769e-07	1.71224e-05
Stage 1	104886915	83.1395	-2.2228	0.776943	-2.86096	0.00422356	0.0361955
Stage 1	104908585	972.596	-2.20679	0.193139	-11.4259	3.10297e-30	1.86256e-27
Stage 1	104884472	340.23	-2.19486	0.340575	-6.44456	1.15934e-10	9.82435e-09
Stage 1	104897698	61.9977	-2.19206	0.442563	-4.95309	7.30431e-07	2.67071e-05
Stage 1	104885292	70.4196	-2.19111	0.654271	-3.34893	0.000811229	0.0101095
Stage 1	104897574	20.5173	-2.19069	0.740092	-2.96002	0.00307619	0.0286689
Stage 1	104888423	586.816	-2.16306	0.525735	-4.11435	3.88274e-05	0.000846214
Stage 1	104908549	212.477	-2.1221	0.388473	-5.46268	4.69003e-08	2.38076e-06
Stage 1	104905329	93.5109	-2.11658	0.515042	-4.10954	3.96453e-05	0.000856267
Stage 1	104906390	51.4256	-2.11125	0.725485	-2.91012	0.00361289	0.0321081
Stage 1	104898320	256.339	-2.10484	0.203396	-10.3485	4.25156e-25	1.97574e-22
Stage 1	104890326	13416.9	-2.10443	0.245557	-8.57004	1.03446e-17	2.48374e-15
Stage 1	104886463	24.3563	-2.10371	0.547939	-3.83931	0.00012338	0.00221347
Stage 1	104890296	53.9741	-2.09621	0.670556	-3.12608	0.00177152	0.0187513
Stage 1	104885079	16.4321	-2.0838	0.689492	-3.02222	0.00250924	0.0243266
Stage 1	104896437	68.9211	-2.04844	0.385134	-5.31878	1.04468e-07	4.74753e-06
Stage 1	104886598	20.9368	-2.04804	0.607657	-3.37038	0.00075064	0.00954432
Stage 1	104892634	28.8138	-2.03274	0.686954	-2.95906	0.00308576	0.0287036
Stage 1	104901837	308.66	-2.02711	0.371517	-5.4563	4.86148e-08	2.44876e-06
Stage 1	104902087	217.766	-2.01053	0.476263	-4.22148	2.42708e-05	0.00057665
Stage 1	104888541	24.3639	-1.98812	0.687602	-2.89138	0.00383556	0.0335399
Stage 1	104896134	73.2433	-1.97413	0.444743	-4.43882	9.04552e-06	0.000250596
Stage 1	104896531	124.997	-1.96951	0.534237	-3.68659	0.000227283	0.0037039
Stage 1	104895340	39.5098	-1.957	0.617921	-3.16707	0.00153984	0.016818
Stage 1	109134100	122.905	-1.95533	0.280893	-6.96113	3.37559e-12	4.0524e-10
Stage 1	104905995	60.9222	-1.92606	0.447087	-4.30802	1.64724e-05	0.00041852
Stage 1	104898032	28.0041	-1.91244	0.672024	-2.8458	0.00443005	0.0376293
Stage 1	104897231	28.1158	-1.90735	0.543781	-3.50757	0.000452227	0.00643753
Stage 1	104908326	154.975	-1.8981	0.603344	-3.14597	0.00165539	0.0177305
Stage 1	104900684	356.081	-1.89096	0.339664	-5.56714	2.5895e-08	1.38678e-06
Stage 1	104886489	66.5206	-1.87297	0.545812	-3.43153	0.000600196	0.00799115
Stage 1	104907760	65.6512	-1.87134	0.59377	-3.15162	0.00162365	0.0174947
Stage 1	104890588	42.4826	-1.86114	0.570612	-3.26166	0.00110762	0.0129306
Stage 1	104896340	284.966	-1.8583	0.21061	-8.82342	1.11011e-18	2.90769e-16
Stage 1	104899764	277.566	-1.85517	0.355622	-5.21671	1.82129e-07	7.83211e-06
Stage 1	104902345	655.574	-1.843	0.59011	-3.12315	0.00178929	0.0188531
Stage 1	104896432	165.194	-1.83624	0.240264	-7.64258	2.12906e-14	3.56643e-12
Stage 1	104889665	107.066	-1.83486	0.402588	-4.55766	5.17266e-06	0.00015331
Stage 1	104889505	59.1802	-1.82477	0.347609	-5.24947	1.52534e-07	6.67905e-06
Stage 1	104899634	292.688	-1.80814	0.268809	-6.72647	1.73833e-11	1.81467e-09
Stage 1	104896344	49.1915	-1.80809	0.646153	-2.79825	0.00513811	0.0419933
Stage 1	104902740	138.995	-1.79342	0.385492	-4.6523	3.28258e-06	0.000102136
Stage 1	104907006	152.309	-1.78177	0.257851	-6.91006	4.84463e-12	5.67412e-10
Stage 1	104893004	1024.4	-1.77199	0.115198	-15.3821	2.1575e-53	7.77024e-50
Stage 1	104901779	1186.1	-1.77117	0.558886	-3.16911	0.00152906	0.0167257
Stage 1	104887636	124.581	-1.76373	0.391074	-4.50997	6.48367e-06	0.000184592
Stage 1	104890356	129.549	-1.75828	0.282681	-6.22002	4.97106e-10	3.80921e-08
Stage 1	104884049	334.906	-1.75518	0.422357	-4.15569	3.24309e-05	0.00074041
Stage 1	104904855	715.504	-1.73914	0.394497	-4.40849	1.04093e-05	0.000282404
Stage 1	104904954	59.8262	-1.69765	0.574111	-2.95702	0.00310632	0.0288335
Stage 1	104907971	33.0093	-1.6943	0.490713	-3.45274	0.000554933	0.00750645
Stage 1	104901646	283.026	-1.67822	0.486799	-3.44745	0.000565897	0.00761899
Stage 1	104888421	783.389	-1.65774	0.47298	-3.50489	0.000456805	0.00648347
Stage 1	104899842	2252.6	-1.65383	0.554557	-2.98224	0.00286144	0.0271197
Stage 1	104902512	726.461	-1.65144	0.1226	-13.4701	2.34516e-41	3.07131e-38
Stage 1	104892707	583.828	-1.65143	0.472943	-3.49182	0.000479746	0.00671807
Stage 1	104892999	195.993	-1.64312	0.232479	-7.06781	1.57399e-12	1.98902e-10
Stage 1	104905624	184.149	-1.63498	0.532116	-3.07261	0.00212196	0.0214659
Stage 1	104890059	238.588	-1.62985	0.314789	-5.17759	2.24771e-07	9.38565e-06
Stage 1	104906786	62.2511	-1.62951	0.395198	-4.12327	3.73538e-05	0.000821556
Stage 1	104895344	616.382	-1.60182	0.433435	-3.69565	0.000219322	0.00361091
Stage 1	104889207	283.045	-1.59832	0.54965	-2.90789	0.0036388	0.0322185
Stage 1	104892063	61.7749	-1.59666	0.399418	-3.99747	6.40235e-05	0.00127923
Stage 1	104906318	31.2719	-1.59234	0.450906	-3.53143	0.000413327	0.00596632
Stage 1	104884722	190.111	-1.58443	0.324461	-4.88328	1.04336e-06	3.72044e-05
Stage 1	104901833	1497.19	-1.56274	0.4893	-3.19383	0.00140397	0.0155104
Stage 1	104884730	222.322	-1.55808	0.312131	-4.99173	5.9841e-07	2.23914e-05
Stage 1	104885149	41.7606	-1.54219	0.522138	-2.95361	0.00314084	0.0290669
Stage 1	104888882	792.592	-1.53831	0.288922	-5.3243	1.01344e-07	4.6348e-06
Stage 1	104899225	51.7823	-1.53801	0.380528	-4.04179	5.30439e-05	0.00108853
Stage 1	104887639	158.963	-1.531	0.348619	-4.39162	1.12509e-05	0.000301264
Stage 1	104888159	119.139	-1.53012	0.51858	-2.95059	0.00317166	0.0292703
Stage 1	104886590	525.968	-1.52596	0.542417	-2.81327	0.00490412	0.0407197
Stage 1	104898290	81.662	-1.5202	0.477336	-3.18476	0.00144873	0.0159438
Stage 1	104900138	2363.64	-1.51738	0.549539	-2.76118	0.00575923	0.0457373
Stage 1	104891694	82.3436	-1.51672	0.494989	-3.06414	0.00218297	0.0218242
Stage 1	104887771	220.976	-1.51251	0.248293	-6.09163	1.11764e-09	7.81588e-08
Stage 1	104906678	39.0508	-1.51232	0.450096	-3.35999	0.000779455	0.00981519
Stage 1	104889666	49.7095	-1.49921	0.381028	-3.93464	8.33225e-05	0.00156295
Stage 1	104889622	1001.03	-1.49157	0.162329	-9.18859	3.98008e-20	1.19452e-17
Stage 1	104894026	5451.26	-1.48476	0.51795	-2.8666	0.00414909	0.0356633
Stage 1	104899519	159.461	-1.47661	0.402229	-3.67108	0.00024153	0.00389204
Stage 1	104902028	1046.32	-1.47397	0.193409	-7.62102	2.51679e-14	4.0738e-12
Stage 1	104891620	191.079	-1.45678	0.269981	-5.39586	6.81978e-08	3.30794e-06
Stage 1	104900234	924.913	-1.44779	0.264172	-5.48046	4.24211e-08	2.18256e-06
Stage 1	104887539	10260.5	-1.44761	0.143024	-10.1214	4.4392e-24	1.93791e-21
Stage 1	104891138	99.2428	-1.43107	0.326931	-4.37728	1.20169e-05	0.000317642
Stage 1	104889061	271.27	-1.42332	0.200095	-7.11322	1.13369e-12	1.45821e-10
Stage 1	104902984	155.732	-1.41891	0.399899	-3.54816	0.000387935	0.00569683
Stage 1	104889660	332.377	-1.41286	0.268162	-5.26868	1.37411e-07	6.07222e-06
Stage 1	104901825	643.401	-1.40897	0.38955	-3.61692	0.000298131	0.00460824
Stage 1	104893088	553.655	-1.4005	0.401179	-3.49097	0.000481273	0.00673127
Stage 1	104894569	89.2369	-1.39085	0.408837	-3.40198	0.000669007	0.00869045
Stage 1	104903949	1722.68	-1.38818	0.48033	-2.89005	0.00385185	0.0335488
Stage 1	104886531	43.4463	-1.38102	0.405847	-3.40282	0.000666941	0.00867456
Stage 1	104898198	9960.42	-1.37245	0.253095	-5.42268	5.87133e-08	2.89666e-06
Stage 1	104900962	28.5992	-1.37207	0.428643	-3.20096	0.00136973	0.0152305
Stage 1	104887640	565.9	-1.36849	0.270539	-5.0584	4.22783e-07	1.65506e-05
Stage 1	104884104	295.508	-1.36491	0.202824	-6.72954	1.70196e-11	1.78967e-09
Stage 1	104886557	251.206	-1.36162	0.251865	-5.40616	6.43903e-08	3.16589e-06
Stage 1	104895064	74.0705	-1.35643	0.469334	-2.89011	0.00385104	0.0335488
Stage 1	104907228	110.634	-1.35274	0.443905	-3.04737	0.00230852	0.0227629
Stage 1	104907020	48.8349	-1.35131	0.418016	-3.23267	0.00122637	0.0139661
Stage 1	104901188	815.143	-1.35089	0.231178	-5.84348	5.11227e-09	3.12065e-07
Stage 1	104894673	487.979	-1.33855	0.295877	-4.52401	6.06795e-06	0.00017483
Stage 1	104908716	319.87	-1.33828	0.148222	-9.02885	1.73481e-19	4.80609e-17
Stage 1	104891803	65.9706	-1.33378	0.486068	-2.74402	0.00606916	0.047647
Stage 1	104899770	214.305	-1.33223	0.293165	-4.5443	5.51192e-06	0.000161064
Stage 1	104887362	111.62	-1.33098	0.41042	-3.24297	0.00118291	0.0135785
Stage 1	104902623	423.507	-1.32425	0.346148	-3.82569	0.000130407	0.00232794
Stage 1	104903384	300.713	-1.31625	0.427712	-3.07742	0.002088	0.0212128
Stage 1	104888346	302.092	-1.31536	0.274288	-4.79555	1.6223e-06	5.59111e-05
Stage 1	104894151	158.192	-1.31498	0.203581	-6.45924	1.0523e-10	9.0235e-09
Stage 1	104892437	102.937	-1.30752	0.345974	-3.77925	0.0001573	0.00272037
Stage 1	104901834	5509.18	-1.30515	0.354952	-3.67697	0.000236021	0.00381606
Stage 1	104894193	663.671	-1.30499	0.290649	-4.4899	7.12565e-06	0.000202071
Stage 1	104900369	37.6848	-1.29545	0.385633	-3.35927	0.000781481	0.00981519
Stage 1	104900201	854.975	-1.29	0.337126	-3.82645	0.000130002	0.00232359
Stage 1	104905948	159.512	-1.28614	0.308692	-4.16641	3.09432e-05	0.000710953
Stage 1	104882926	11524.6	-1.28327	0.273847	-4.6861	2.78467e-06	8.9345e-05
Stage 1	104908141	547.762	-1.27717	0.322118	-3.96492	7.34214e-05	0.00141182
Stage 1	104892771	4772.96	-1.27185	0.284547	-4.46972	7.8321e-06	0.000221234
Stage 1	104894119	47.3331	-1.27165	0.432902	-2.93751	0.00330858	0.0301477
Stage 1	104906020	326.408	-1.27072	0.145023	-8.76222	1.91442e-18	4.92484e-16
Stage 1	104897992	274.888	-1.26943	0.41994	-3.02289	0.00250369	0.0243047
Stage 1	104897819	381.431	-1.26836	0.289861	-4.37574	1.21021e-05	0.000319308
Stage 1	104886685	62.4284	-1.26773	0.343436	-3.69131	0.000223098	0.00364807
Stage 1	104907035	503.845	-1.2671	0.374264	-3.38557	0.000710306	0.00913994
Stage 1	104888510	472.442	-1.26446	0.224235	-5.63898	1.71061e-08	9.40574e-07
Stage 1	104895784	90.9643	-1.26096	0.298053	-4.23067	2.32995e-05	0.000558491
Stage 1	104899630	218.494	-1.26085	0.312895	-4.02962	5.58672e-05	0.00113675
Stage 1	104892205	1067.71	-1.25611	0.154297	-8.14088	3.9241e-16	8.07581e-14
Stage 1	104884890	567.195	-1.24951	0.19681	-6.34883	2.16957e-10	1.77584e-08
Stage 1	104903507	239.977	-1.23861	0.404259	-3.06391	0.00218467	0.0218255
Stage 1	104895803	971.41	-1.22282	0.101395	-12.0599	1.72028e-33	1.23912e-30
Stage 1	104888811	940.41	-1.20527	0.172259	-6.99684	2.61803e-12	3.16936e-10
Stage 1	104904744	7384.27	-1.2005	0.207476	-5.78619	7.20018e-09	4.33999e-07
Stage 1	104886591	423.535	-1.19629	0.25926	-4.61426	3.94497e-06	0.000121175
Stage 1	104897412	254.288	-1.19539	0.235752	-5.07054	3.9669e-07	1.5614e-05
Stage 1	104892086	139.658	-1.19349	0.402759	-2.96328	0.00304376	0.0285285
Stage 1	104898195	281.582	-1.1921	0.40234	-2.96291	0.00304748	0.0285449
Stage 1	104884622	243.857	-1.18319	0.389941	-3.03428	0.00241108	0.02357
Stage 1	104885148	1672.51	-1.18315	0.281802	-4.19851	2.68682e-05	0.000630396
Stage 1	104899761	83.9863	-1.18233	0.341614	-3.46101	0.000538146	0.00733868
Stage 1	104908699	1051.92	-1.1796	0.18213	-6.47669	9.37551e-11	8.13636e-09
Stage 1	104889643	462.142	-1.17346	0.212924	-5.51117	3.56447e-08	1.85378e-06
Stage 1	104905616	529.851	-1.17213	0.218146	-5.37315	7.73709e-08	3.66647e-06
Stage 1	104888761	3928.49	-1.16568	0.329706	-3.53552	0.000406977	0.0059102
Stage 1	104887525	217.735	-1.16013	0.230889	-5.02463	5.04396e-07	1.93253e-05
Stage 1	104897019	416.566	-1.16007	0.39451	-2.94053	0.00327656	0.029968
Stage 1	104891724	510.451	-1.15467	0.315442	-3.66048	0.000251742	0.00400622
Stage 1	104886559	182.531	-1.15257	0.259541	-4.44082	8.96152e-06	0.000248747
Stage 1	109134872	251.182	-1.15139	0.395387	-2.91205	0.00359067	0.0319698
Stage 1	104903880	92.5626	-1.14878	0.367634	-3.12479	0.00177931	0.0188061
Stage 1	104884106	111.445	-1.14253	0.31432	-3.63494	0.000278043	0.0043538
Stage 1	104895488	709.014	-1.14204	0.279651	-4.08382	4.43017e-05	0.000939927
Stage 1	104895712	1159.37	-1.13919	0.333247	-3.41845	0.00062978	0.0083235
Stage 1	104908360	144.971	-1.13855	0.299045	-3.80727	0.000140508	0.00248058
Stage 1	104898962	475.682	-1.1357	0.407033	-2.79019	0.0052677	0.0427529
Stage 1	104896926	132.955	-1.12768	0.220727	-5.10891	3.24027e-07	1.29305e-05
Stage 1	104908247	125.087	-1.1244	0.316271	-3.55517	0.000377729	0.00558109
Stage 1	104906875	360.753	-1.12227	0.264514	-4.24278	2.20772e-05	0.000534528
Stage 1	104897360	900.437	-1.11783	0.404722	-2.76196	0.00574548	0.0456668
Stage 1	104892070	818.834	-1.116	0.261692	-4.26455	2.00306e-05	0.000492424
Stage 1	104901405	1643.67	-1.11161	0.36322	-3.06043	0.00221017	0.0220306
Stage 1	104891042	2033.33	-1.09073	0.184604	-5.90846	3.45316e-09	2.16288e-07
Stage 1	104884158	317.985	-1.09062	0.304752	-3.5787	0.000345304	0.00520395
Stage 1	104891142	204.72	-1.08601	0.173483	-6.26004	3.84891e-10	3.01345e-08
Stage 1	104900345	170.239	-1.08106	0.202932	-5.32719	9.97445e-08	4.5908e-06
Stage 1	104899613	151.537	-1.08084	0.345437	-3.12891	0.00175456	0.0186167
Stage 1	104907095	427.981	-1.07913	0.311035	-3.46947	0.000521489	0.00718219
Stage 1	104897611	723.469	-1.07329	0.195054	-5.50255	3.74331e-08	1.93979e-06
Stage 1	104898686	67.8326	-1.0716	0.387616	-2.76459	0.00569945	0.0454177
Stage 1	104887656	144.619	-1.06651	0.233255	-4.57228	4.82446e-06	0.000144193
Stage 1	104899849	308.886	-1.06344	0.272419	-3.90369	9.47377e-05	0.00175198
Stage 1	104887293	124.645	-1.05979	0.231432	-4.57925	4.66638e-06	0.00014093
Stage 1	104891147	1544.58	-1.05792	0.242104	-4.36969	1.24425e-05	0.000326496
Stage 1	104898212	1324.74	-1.057	0.341494	-3.09522	0.00196667	0.0202358
Stage 1	104883754	129.544	-1.0496	0.273281	-3.84074	0.000122666	0.00220615
Stage 1	104897609	206.679	-1.0365	0.366101	-2.8312	0.00463735	0.0389084
Stage 1	104902483	407.247	-1.03395	0.28498	-3.62817	0.000285443	0.0044455
Stage 1	104890490	38.4581	-1.03128	0.374823	-2.75138	0.00593444	0.0468447
Stage 1	104903889	536.082	-1.03086	0.274275	-3.7585	0.000170935	0.00292105
Stage 1	104901370	126.672	-1.02871	0.255604	-4.02464	5.70618e-05	0.00115454
Stage 1	104900016	230.033	-1.02837	0.326868	-3.14613	0.00165448	0.0177305
Stage 1	104893692	106.603	-1.02652	0.283262	-3.62391	0.000290187	0.00450964
Stage 1	104884306	1394.35	-1.02034	0.324255	-3.14674	0.00165104	0.0177266
Stage 1	104890410	133.712	-1.01903	0.239371	-4.25712	2.07081e-05	0.000506488
Stage 1	104896110	965.537	-1.01541	0.0976523	-10.3983	2.52478e-25	1.2124e-22
Stage 1	104887503	3845.08	-1.01514	0.345417	-2.93887	0.00329406	0.0300534
Stage 1	104907775	1162.05	-1.01477	0.238475	-4.25526	2.08809e-05	0.000508985
Stage 1	104902342	138.67	-1.01143	0.214263	-4.72052	2.35246e-06	7.6901e-05
Stage 1	104887775	1065.75	-1.01107	0.245521	-4.11808	3.82039e-05	0.000837696
Stage 1	104900230	109.497	-1.00986	0.285595	-3.53598	0.000406258	0.00590571
Stage 1	104895775	510.305	-1.00976	0.20343	-4.96366	6.91781e-07	2.5519e-05
Stage 1	104896434	4796.96	-1.00338	0.199963	-5.01785	5.22535e-07	1.99144e-05
Stage 1	104906839	213.886	-1.00253	0.187557	-5.34522	9.03075e-08	4.22393e-06
Stage 1	104892460	12968.6	-1.00064	0.265402	-3.7703	0.000163053	0.00280973
Stage 1	104883895	504.54	1.0001	0.19213	5.20531	1.93668e-07	8.2544e-06
Stage 1	104887319	2515.38	1.00111	0.344706	2.90424	0.0036815	0.0325009
Stage 1	104887317	3188.11	1.00465	0.343299	2.92646	0.00342844	0.0309461
Stage 1	104890112	259.908	1.00473	0.298949	3.36088	0.000776951	0.00979788
Stage 1	104899907	2074.93	1.00568	0.240608	4.17973	2.91857e-05	0.000673796
Stage 1	104901811	3085.46	1.0062	0.259993	3.87009	0.000108795	0.00198643
Stage 1	104900584	750.258	1.00639	0.122621	8.20733	2.26155e-16	4.79117e-14
Stage 1	104892617	2187.79	1.01097	0.206371	4.8988	9.64228e-07	3.45539e-05
Stage 1	104894804	5925.92	1.01305	0.222877	4.54533	5.48494e-06	0.000160602
Stage 1	104908855	688.756	1.01501	0.122805	8.26522	1.39434e-16	2.99804e-14
Stage 1	104898939	185.261	1.01605	0.356436	2.85058	0.00436395	0.0371774
Stage 1	104896872	2569.26	1.01688	0.364411	2.79047	0.00526316	0.0427529
Stage 1	104901814	1098.28	1.01806	0.16044	6.34544	2.21796e-10	1.80519e-08
Stage 1	104889658	75.8168	1.01942	0.265725	3.83638	0.000124863	0.00223729
Stage 1	104891542	42.5082	1.02008	0.361009	2.82564	0.00471861	0.0394752
Stage 1	104905430	209.645	1.02097	0.212489	4.8048	1.54908e-06	5.35156e-05
Stage 1	104895212	73.196	1.02332	0.347358	2.94601	0.00321904	0.0296127
Stage 1	104883464	127.698	1.0267	0.260488	3.94147	8.09842e-05	0.00153281
Stage 1	104899921	52.2542	1.02745	0.363695	2.82503	0.00472755	0.0395271
Stage 1	104899339	845.156	1.03038	0.192291	5.35842	8.39543e-08	3.9654e-06
Stage 1	104893482	6348.71	1.03061	0.193291	5.33188	9.72007e-08	4.53163e-06
Stage 1	104900951	1723.71	1.0357	0.295838	3.50091	0.000463674	0.00656583
Stage 1	104894296	900.856	1.03828	0.35665	2.9112	0.00360039	0.0320168
Stage 1	104897860	200.604	1.03875	0.280383	3.70475	0.000211597	0.00349973
Stage 1	104898036	6668.43	1.04136	0.185811	5.6044	2.08973e-08	1.12752e-06
Stage 1	104899942	1924.71	1.04359	0.0857868	12.165	4.77686e-34	3.62187e-31
Stage 1	104907043	204.38	1.04394	0.262292	3.98007	6.88943e-05	0.00134302
Stage 1	104889243	2580.62	1.04698	0.141132	7.41845	1.185e-13	1.74195e-11
Stage 1	104883076	75.1845	1.05032	0.270571	3.88188	0.000103654	0.00190464
Stage 1	104897497	369.37	1.05086	0.251777	4.17375	2.99628e-05	0.000689528
Stage 1	104903814	280.031	1.05179	0.231843	4.53663	5.71601e-06	0.000166018
Stage 1	104892783	282.579	1.05373	0.295694	3.56359	0.000365818	0.00545546
Stage 1	104903983	1860.8	1.05429	0.28053	3.75821	0.000171135	0.00292105
Stage 1	104900569	380.158	1.05477	0.244868	4.30748	1.65126e-05	0.000418805
Stage 1	104894050	593.639	1.05851	0.287374	3.68341	0.000230139	0.0037462
Stage 1	104894392	231.543	1.06063	0.318489	3.3302	0.000867834	0.010631
Stage 1	104889239	882.351	1.06168	0.279043	3.80473	0.000141959	0.00250008
Stage 1	104903892	170.2	1.06745	0.39034	2.73467	0.00624429	0.0487034
Stage 1	104887517	383.734	1.06809	0.15671	6.81571	9.37971e-12	1.03942e-09
Stage 1	104895186	7085.42	1.06817	0.219129	4.87462	1.09019e-06	3.85881e-05
Stage 1	104907174	130.236	1.06951	0.392112	2.72756	0.0063804	0.0495504
Stage 1	104900227	1084.89	1.0713	0.174745	6.13065	8.75215e-10	6.43283e-08
Stage 1	104883352	1438.74	1.07447	0.261563	4.10788	3.99312e-05	0.000861151
Stage 1	104890380	2798.9	1.07756	0.243894	4.41815	9.95509e-06	0.000271102
Stage 1	104884626	316.955	1.07829	0.180226	5.98301	2.19052e-09	1.40878e-07
Stage 1	104905116	159.945	1.07884	0.383541	2.81283	0.0049107	0.0407275
Stage 1	104906981	140.079	1.08166	0.312721	3.45886	0.000542469	0.00737246
Stage 1	104892256	2199.79	1.08533	0.273504	3.96823	7.2408e-05	0.00139827
Stage 1	104889547	3302.15	1.08546	0.168198	6.45345	1.09334e-10	9.31993e-09
Stage 1	104888230	227.608	1.08585	0.19837	5.47386	4.40325e-08	2.24941e-06
Stage 1	104906091	1319.92	1.09149	0.287107	3.80167	0.000143724	0.00252499
Stage 1	104890609	503.744	1.09312	0.214736	5.09051	3.57099e-07	1.4211e-05
Stage 1	109135688	300.094	1.09312	0.289189	3.77996	0.000156856	0.00271595
Stage 1	104898762	434.06	1.0935	0.370234	2.95354	0.00314155	0.0290669
Stage 1	104892596	381.525	1.09574	0.352469	3.10875	0.00187878	0.019542
Stage 1	104890618	1357.05	1.0974	0.339781	3.22973	0.00123907	0.0140884
Stage 1	104905105	213.386	1.10197	0.308609	3.57076	0.000355948	0.00534701
Stage 1	104905533	86.6453	1.10298	0.239912	4.59742	4.27749e-06	0.000130278
Stage 1	104894295	343.57	1.10351	0.306308	3.60261	0.000315039	0.00481278
Stage 1	104882899	131.028	1.10467	0.258528	4.27292	1.92927e-05	0.000476725
Stage 1	104890639	55.0773	1.10785	0.311889	3.55205	0.000382238	0.00564192
Stage 1	104905374	1632.9	1.10866	0.209346	5.2958	1.18498e-07	5.30707e-06
Stage 1	104906945	78.8807	1.11473	0.326443	3.41478	0.000638332	0.00839799
Stage 1	104894900	324.24	1.11653	0.313091	3.56616	0.000362245	0.00541901
Stage 1	104893103	124.044	1.11683	0.236598	4.72037	2.35411e-06	7.6901e-05
Stage 1	104888764	9988.53	1.11754	0.122101	9.15258	5.55906e-20	1.63436e-17
Stage 1	104887561	294.046	1.11918	0.305201	3.66703	0.000245388	0.00392874
Stage 1	104898586	6869.69	1.12171	0.150182	7.46898	8.08171e-14	1.20026e-11
Stage 1	104888564	74.1465	1.12488	0.307322	3.66027	0.000251953	0.00400622
Stage 1	104885194	164.534	1.12518	0.263263	4.27397	1.92021e-05	0.000475301
Stage 1	109135555	39.6094	1.12671	0.41033	2.74588	0.00603495	0.0474819
Stage 1	104900768	133.956	1.12813	0.389282	2.89798	0.00375579	0.0330061
Stage 1	104893151	165.973	1.12978	0.323774	3.4894	0.000484101	0.00676427
Stage 1	104900294	2792.91	1.13112	0.222555	5.08244	3.72623e-07	1.47879e-05
Stage 1	104887484	631.521	1.13473	0.382176	2.96912	0.00298658	0.0280474
Stage 1	104887518	239.865	1.13584	0.235785	4.81728	1.45526e-06	5.03955e-05
Stage 1	104895295	855.503	1.14112	0.389589	2.92904	0.00340016	0.0308127
Stage 1	104888432	351.746	1.14329	0.408154	2.80111	0.00509266	0.0417557
Stage 1	104894137	147.657	1.14878	0.261724	4.38929	1.13723e-05	0.000303387
Stage 1	104896893	1982.21	1.14886	0.257788	4.45662	8.32619e-06	0.000233766
Stage 1	104897976	325.46	1.15092	0.35457	3.24595	0.00117061	0.0134802
Stage 1	104892324	686.571	1.15565	0.25557	4.52185	6.13026e-06	0.000175937
Stage 1	104899832	390.821	1.16014	0.229451	5.05616	4.27789e-07	1.67012e-05
Stage 1	104894796	1899.79	1.16545	0.240827	4.83936	1.30256e-06	4.53253e-05
Stage 1	104897542	184.702	1.16867	0.230152	5.07783	3.81777e-07	1.51096e-05
Stage 1	104896312	143.371	1.17156	0.297285	3.94088	8.11838e-05	0.00153281
Stage 1	104902692	2025.83	1.17193	0.236705	4.95101	7.38294e-07	2.69262e-05
Stage 1	104888082	113.661	1.17312	0.403215	2.90941	0.00362108	0.0321611
Stage 1	104888444	2050.52	1.17355	0.171337	6.84938	7.41719e-12	8.2831e-10
Stage 1	104902912	909.73	1.17429	0.207252	5.66601	1.46164e-08	8.22516e-07
Stage 1	104900116	371.498	1.17686	0.254909	4.61679	3.89723e-06	0.000119965
Stage 1	104897618	88.6343	1.17885	0.373513	3.15611	0.00159887	0.0173183
Stage 1	104900181	135.421	1.18011	0.200883	5.8746	4.2387e-09	2.62072e-07
Stage 1	104903762	513.074	1.18226	0.154754	7.63961	2.17882e-14	3.60782e-12
Stage 1	104890422	6329.54	1.1834	0.223158	5.30297	1.13932e-07	5.14514e-06
Stage 1	104888493	1653.55	1.18376	0.22556	5.24812	1.53662e-07	6.70803e-06
Stage 1	104893858	189.925	1.1851	0.400386	2.95989	0.00307751	0.0286689
Stage 1	104892845	41.3193	1.18856	0.383547	3.09886	0.00194264	0.0200614
Stage 1	104899597	2688.08	1.1886	0.279683	4.2498	2.1396e-05	0.000518907
Stage 1	104902759	99.7882	1.19742	0.301471	3.97194	7.12898e-05	0.00138038
Stage 1	104888264	318.294	1.1999	0.295853	4.05572	4.99802e-05	0.00103961
Stage 1	104899736	1059.66	1.2009	0.227443	5.28	1.29182e-07	5.72615e-06
Stage 1	104908830	315.986	1.20283	0.40865	2.94343	0.003246	0.0297847
Stage 1	104902712	108.757	1.20318	0.369934	3.25242	0.00114426	0.0132723
Stage 1	104894188	1724.36	1.20746	0.279631	4.31804	1.57421e-05	0.000404244
Stage 1	104902400	674.105	1.20755	0.29184	4.1377	3.50805e-05	0.000787179
Stage 1	104894685	1440.01	1.21289	0.378721	3.2026	0.00136191	0.0151973
Stage 1	104899838	72.0521	1.21595	0.342672	3.54842	0.000387552	0.00569683
Stage 1	104889888	439.993	1.21719	0.263407	4.62096	3.81965e-06	0.000117829
Stage 1	104901451	138.053	1.21961	0.301891	4.0399	5.3474e-05	0.00109424
Stage 1	104906580	123.936	1.22116	0.446078	2.73754	0.00619	0.0483585
Stage 1	104895554	1795.71	1.23421	0.401041	3.07753	0.00208726	0.0212128
Stage 1	104894059	248.012	1.23834	0.347392	3.56468	0.000364298	0.00544407
Stage 1	104903267	104.015	1.2391	0.29605	4.18544	2.8462e-05	0.000659201
Stage 1	104885279	27.4204	1.24058	0.444286	2.79229	0.00523363	0.0425483
Stage 1	104906942	35.0854	1.24419	0.453354	2.74441	0.00606205	0.0476243
Stage 1	104899676	409.165	1.25071	0.225309	5.55108	2.83912e-08	1.51366e-06
Stage 1	104908741	551.82	1.25084	0.176571	7.08404	1.40009e-12	1.78493e-10
Stage 1	104896151	3301.69	1.25136	0.204435	6.12108	9.29448e-10	6.7478e-08
Stage 1	104905575	144.343	1.25604	0.203278	6.17893	6.45364e-10	4.8676e-08
Stage 1	104896315	56.2374	1.25617	0.302207	4.15667	3.22927e-05	0.000738426
Stage 1	104906403	252.056	1.25619	0.416447	3.01644	0.00255758	0.0247118
Stage 1	104894028	1286.35	1.25687	0.296453	4.23967	2.23845e-05	0.000540152
Stage 1	104899309	319.315	1.2614	0.31028	4.06536	4.79591e-05	0.00100276
Stage 1	104906868	450.118	1.26408	0.236104	5.35393	8.60646e-08	4.05179e-06
Stage 1	104895400	139.769	1.26544	0.197854	6.39582	1.59685e-10	1.32972e-08
Stage 1	104900245	307.903	1.26566	0.356647	3.54878	0.000387019	0.00569499
Stage 1	104892808	101.191	1.27201	0.314141	4.04919	5.13962e-05	0.0010582
Stage 1	104905593	1117.2	1.27904	0.193664	6.60442	3.99068e-11	3.84177e-09
Stage 1	104895312	114.887	1.28103	0.441692	2.90028	0.00372833	0.0328102
Stage 1	104893508	12138	1.28281	0.147213	8.71397	2.93402e-18	7.28749e-16
Stage 1	104889292	2384.54	1.28326	0.322167	3.98322	6.79878e-05	0.00133256
Stage 1	104903935	65.821	1.28776	0.414939	3.1035	0.00191245	0.0197988
Stage 1	104901258	31.8177	1.28818	0.432478	2.97861	0.0028956	0.0273678
Stage 1	104887729	84.7004	1.28892	0.43578	2.95773	0.00309914	0.0287855
Stage 1	104883766	148.248	1.2899	0.427251	3.01907	0.00253551	0.0245475
Stage 1	104888021	556.357	1.29241	0.449153	2.87743	0.00400924	0.0346058
Stage 1	104890572	267.141	1.29272	0.44449	2.90832	0.00363375	0.0322023
Stage 1	104894429	1258.41	1.295	0.328592	3.94105	8.11248e-05	0.00153281
Stage 1	104908091	1841.44	1.29503	0.331012	3.91233	9.14081e-05	0.00170132
Stage 1	104895235	1817.03	1.29746	0.374208	3.46721	0.000525881	0.00721509
Stage 1	104895019	119.45	1.2975	0.273428	4.74532	2.08178e-06	6.95102e-05
Stage 1	104884672	456.629	1.3012	0.253534	5.13226	2.86285e-07	1.16175e-05
Stage 1	104886469	2388.69	1.30231	0.346869	3.75447	0.000173706	0.00296142
Stage 1	104887940	966.279	1.30478	0.259504	5.02799	4.95651e-07	1.90409e-05
Stage 1	104892091	472.449	1.30685	0.189663	6.8904	5.56363e-12	6.46368e-10
Stage 1	104891261	174.415	1.3077	0.457996	2.85527	0.00430008	0.0366767
Stage 1	104905146	58.1156	1.3125	0.414718	3.1648	0.00155188	0.0169111
Stage 1	104888986	302.955	1.31392	0.191446	6.86313	6.73697e-12	7.64196e-10
Stage 1	104891575	157.689	1.32259	0.24873	5.31738	1.05272e-07	4.76904e-06
Stage 1	104890828	401.5	1.32612	0.385443	3.44051	0.000580608	0.00778069
Stage 1	104902325	736.351	1.33101	0.201146	6.61714	3.66204e-11	3.61338e-09
Stage 1	104896523	91.3128	1.33183	0.374124	3.55987	0.000371032	0.00551609
Stage 1	104899709	308.354	1.33365	0.23857	5.5902	2.26808e-08	1.21918e-06
Stage 1	104902380	279.764	1.33813	0.36484	3.66773	0.000244711	0.00392874
Stage 1	104892136	87.855	1.34161	0.424755	3.15856	0.00158552	0.01723
Stage 1	104892175	946.982	1.34434	0.477624	2.81464	0.00488312	0.0405921
Stage 1	104886547	2515.72	1.3453	0.34835	3.86191	0.000112503	0.00204636
Stage 1	104891941	477.684	1.348	0.444362	3.03358	0.00241674	0.0235768
Stage 1	104892639	3733.25	1.34833	0.322254	4.18404	2.86374e-05	0.000662199
Stage 1	104886753	429.419	1.35036	0.276965	4.87558	1.08488e-06	3.84944e-05
Stage 1	104898284	104.487	1.35117	0.406136	3.32688	0.000878236	0.010731
Stage 1	104888646	3527.49	1.358	0.274049	4.95533	7.22077e-07	2.64688e-05
Stage 1	104896816	564.981	1.36332	0.176244	7.73538	1.03093e-14	1.74725e-12
Stage 1	104908856	1009.16	1.36351	0.374874	3.63724	0.000275572	0.0043198
Stage 1	104891597	114.195	1.36561	0.420981	3.24388	0.00117912	0.013564
Stage 1	104884052	1484.19	1.36862	0.15672	8.73288	2.48261e-18	6.27446e-16
Stage 1	104908334	623.843	1.37569	0.469986	2.92708	0.00342161	0.0309039
Stage 1	104895363	387.571	1.38127	0.21697	6.36619	1.93776e-10	1.59516e-08
Stage 1	104883006	916.558	1.38605	0.400635	3.45962	0.000540941	0.00735863
Stage 1	104908742	80.6309	1.39034	0.348706	3.98715	6.68728e-05	0.00131629
Stage 1	104902334	180.284	1.39051	0.481572	2.88743	0.00388405	0.033768
Stage 1	104906105	61.8774	1.39266	0.359103	3.87817	0.000105244	0.00192894
Stage 1	104888246	11504.7	1.395	0.29213	4.77528	1.7946e-06	6.10633e-05
Stage 1	104905718	44.6734	1.39655	0.387308	3.6058	0.000311196	0.00476924
Stage 1	104883129	10915.2	1.39657	0.264305	5.28393	1.26443e-07	5.62203e-06
Stage 1	104883331	1875.11	1.39949	0.233311	5.99838	1.99291e-09	1.30095e-07
Stage 1	104891357	205.507	1.40337	0.221458	6.33697	2.34333e-10	1.89651e-08
Stage 1	104908516	1024.42	1.40423	0.352159	3.9875	6.67743e-05	0.00131629
Stage 1	104884498	536.923	1.40759	0.335793	4.19182	2.7672e-05	0.000645108
Stage 1	104882936	332.295	1.40921	0.40403	3.48787	0.000486877	0.00679647
Stage 1	104902903	124.366	1.41066	0.329227	4.28476	1.82935e-05	0.000455931
Stage 1	104908950	152.896	1.4138	0.312107	4.52986	5.90224e-06	0.000170738
Stage 1	104884321	2797.39	1.41472	0.240351	5.88607	3.95481e-09	2.45573e-07
Stage 1	104908718	35.7803	1.41804	0.447778	3.16684	0.00154107	0.0168187
Stage 1	104888361	39.8657	1.41937	0.448953	3.16151	0.00156956	0.0170907
Stage 1	104891714	105.976	1.42273	0.419446	3.39193	0.000694031	0.00897505
Stage 1	104887608	1317.71	1.43355	0.152218	9.41776	4.60807e-21	1.59259e-18
Stage 1	104893147	49.7962	1.43631	0.459958	3.12269	0.00179207	0.018858
Stage 1	104902116	1490.91	1.44221	0.334507	4.31147	1.62176e-05	0.000413506
Stage 1	104884255	106.985	1.44677	0.363004	3.98556	6.73209e-05	0.00132129
Stage 1	104891683	130.42	1.45175	0.350311	4.14416	3.41055e-05	0.000767693
Stage 1	104889095	519.365	1.4547	0.496819	2.92803	0.00341116	0.0308482
Stage 1	104906499	65.3643	1.45657	0.430199	3.3858	0.000709704	0.00913994
Stage 1	104892817	70.8393	1.45764	0.35839	4.06718	4.75846e-05	0.000999276
Stage 1	104900990	2144.41	1.45774	0.266107	5.47804	4.30074e-08	2.20485e-06
Stage 1	104899659	240.789	1.46052	0.239925	6.08742	1.14746e-09	7.8716e-08
Stage 1	104890766	126.393	1.46473	0.285764	5.12567	2.96485e-07	1.19641e-05
Stage 1	104887280	650.534	1.47475	0.3937	3.74587	0.000179772	0.00302901
Stage 1	104902905	152.365	1.47636	0.420749	3.50889	0.000449986	0.00641831
Stage 1	104901619	357.759	1.48096	0.431456	3.43247	0.0005981	0.00797799
Stage 1	104888802	1339.73	1.48411	0.406869	3.64763	0.00026467	0.00417617
Stage 1	104883328	2896.47	1.48563	0.202067	7.35216	1.95031e-13	2.75453e-11
Stage 1	104891309	86.3577	1.48846	0.356409	4.17626	2.96345e-05	0.000683064
Stage 1	104883885	37.8227	1.49117	0.397618	3.75024	0.000176664	0.00299062
Stage 1	104903454	370.239	1.4948	0.361417	4.13595	3.53494e-05	0.000790752
Stage 1	104899694	3518.09	1.49623	0.259965	5.7555	8.63855e-09	5.10028e-07
Stage 1	104893078	27.4248	1.49651	0.51205	2.92258	0.00347141	0.0312557
Stage 1	104898832	1008.2	1.49732	0.25514	5.86861	4.39454e-09	2.70546e-07
Stage 1	104883453	161.578	1.50172	0.351483	4.27253	1.93269e-05	0.000476751
Stage 1	104885440	4399.25	1.50182	0.246578	6.09066	1.12448e-09	7.82575e-08
Stage 1	104905587	227.92	1.50277	0.344411	4.36331	1.28109e-05	0.000334337
Stage 1	104887688	36.225	1.50381	0.410085	3.66706	0.000245353	0.00392874
Stage 1	104882851	35.4602	1.51043	0.536947	2.813	0.00490815	0.0407275
Stage 1	104883369	30.7538	1.51495	0.533696	2.83859	0.00453134	0.0381522
Stage 1	104888688	43.288	1.51866	0.44987	3.37577	0.000736104	0.00940099
Stage 1	104907181	39.9047	1.52054	0.556869	2.73051	0.00632359	0.0491622
Stage 1	104889240	8569.74	1.52616	0.327943	4.65372	3.25996e-06	0.000101651
Stage 1	104891259	582.197	1.52845	0.302676	5.04979	4.42289e-07	1.71742e-05
Stage 1	104885358	314.378	1.5352	0.506231	3.0326	0.00242459	0.0236164
Stage 1	104890875	28.8628	1.53963	0.480425	3.20473	0.00135187	0.0151439
Stage 1	104906732	1413.8	1.54153	0.206219	7.47523	7.70718e-14	1.16873e-11
Stage 1	104900133	219.682	1.5445	0.252706	6.11186	9.8479e-10	7.05815e-08
Stage 1	104883701	221.689	1.54473	0.386898	3.99262	6.53478e-05	0.00129491
Stage 1	104892838	215.738	1.5491	0.272455	5.6857	1.30276e-08	7.4771e-07
Stage 1	104899857	467.791	1.55224	0.407001	3.81385	0.000136819	0.00242736
Stage 1	104883769	58.881	1.55677	0.531599	2.92848	0.00340627	0.0308427
Stage 1	104907921	39.5419	1.56015	0.535612	2.91284	0.0035816	0.0319088
Stage 1	104886730	1976.39	1.56058	0.289812	5.3848	7.25248e-08	3.47107e-06
Stage 1	104901135	1003.94	1.56326	0.458761	3.40757	0.00065543	0.00856818
Stage 1	104882820	30.972	1.56784	0.541683	2.89439	0.00379891	0.0333092
Stage 1	104892130	154.014	1.57033	0.234982	6.68277	2.34461e-11	2.3955e-09
Stage 1	104896317	851.465	1.57428	0.42995	3.66153	0.000250712	0.0039953
Stage 1	104898450	26.5027	1.57509	0.442586	3.55883	0.000372514	0.00552103
Stage 1	104884473	4317.66	1.57769	0.456806	3.45375	0.000552844	0.00748981
Stage 1	104899312	301.171	1.59828	0.451061	3.54339	0.000395021	0.00577734
Stage 1	104902829	39.573	1.60144	0.490382	3.26571	0.00109191	0.0127679
Stage 1	104895933	184.577	1.60889	0.243329	6.61199	3.79178e-11	3.71595e-09
Stage 1	104887174	343.355	1.61797	0.558336	2.89784	0.00375747	0.0330061
Stage 1	104891424	160.689	1.61811	0.346029	4.67623	2.92204e-06	9.31303e-05
Stage 1	109136509	82.5777	1.61921	0.547253	2.95881	0.00308834	0.0287036
Stage 1	104890050	2294.21	1.62534	0.312591	5.19957	1.99745e-07	8.46331e-06
Stage 1	104892412	31.4725	1.63498	0.533116	3.06685	0.00216329	0.0217476
Stage 1	104895732	442.494	1.63654	0.169374	9.6623	4.35971e-22	1.61041e-19
Stage 1	104895859	26.6611	1.63731	0.494044	3.31411	0.000919356	0.0111203
Stage 1	104907682	55.2183	1.63902	0.407754	4.01962	5.82932e-05	0.00117528
Stage 1	104889913	36.0994	1.64021	0.533924	3.072	0.00212632	0.0214659
Stage 1	104902106	2446.74	1.6417	0.236466	6.94263	3.84855e-12	4.58201e-10
Stage 1	104906315	165.874	1.64487	0.480865	3.42065	0.000624723	0.00827944
Stage 1	104883019	822.157	1.64702	0.472431	3.48627	0.000489798	0.00683062
Stage 1	104903667	70.8181	1.65188	0.436316	3.78597	0.000153108	0.00266649
Stage 1	104894143	1543.16	1.65476	0.384313	4.30577	1.66407e-05	0.00042131
Stage 1	104907621	300.927	1.65503	0.333446	4.96342	6.92623e-07	2.5519e-05
Stage 1	104889236	356.494	1.66927	0.55602	3.00218	0.00268054	0.0257127
Stage 1	104898504	1355.1	1.67239	0.547164	3.05647	0.00223959	0.0222507
Stage 1	104903295	748.625	1.67309	0.290512	5.7591	8.45644e-09	5.05491e-07
Stage 1	104905882	206.22	1.67309	0.488	3.42847	0.000607003	0.00807432
Stage 1	104889416	479.073	1.67362	0.325193	5.14654	2.6534e-07	1.09527e-05
Stage 1	104907712	52.9846	1.67992	0.539015	3.11664	0.00182923	0.0191266
Stage 1	104904655	71.3358	1.6822	0.512191	3.28432	0.00102228	0.012111
Stage 1	104904420	368.718	1.68622	0.517116	3.26082	0.0011109	0.0129479
Stage 1	104887945	385.252	1.68853	0.328207	5.14472	2.67921e-07	1.10276e-05
Stage 1	104883898	88.2989	1.68875	0.408529	4.13374	3.56908e-05	0.00079715
Stage 1	104891240	2009.98	1.69166	0.426685	3.96466	7.35016e-05	0.00141182
Stage 1	104887488	170.68	1.69204	0.337622	5.01164	5.39675e-07	2.04594e-05
Stage 1	104883307	213.66	1.69436	0.447481	3.78643	0.000152826	0.00266649
Stage 1	104901971	276.629	1.69643	0.404222	4.19678	2.70738e-05	0.000634186
Stage 1	104899680	723.453	1.69813	0.234695	7.23549	4.63862e-13	6.13064e-11
Stage 1	104883140	135.786	1.6997	0.435443	3.90338	9.48604e-05	0.001752
Stage 1	104900607	68.5684	1.70933	0.584908	2.92239	0.00347358	0.0312557
Stage 1	104904480	306.851	1.7149	0.507407	3.37973	0.000725579	0.00929129
Stage 1	104888648	940.334	1.72539	0.373174	4.62357	3.77196e-06	0.000116858
Stage 1	104886540	40.2557	1.72591	0.542911	3.17898	0.00147792	0.0162462
Stage 1	104897436	477.453	1.72831	0.263365	6.56242	5.2943e-11	4.89458e-09
Stage 1	104903241	279.868	1.73326	0.505002	3.43218	0.000598751	0.00797929
Stage 1	104906932	822.754	1.74514	0.567229	3.0766	0.00209373	0.021256
Stage 1	104884038	136.871	1.75264	0.290288	6.0376	1.56428e-09	1.04814e-07
Stage 1	104892426	192.343	1.7551	0.335767	5.22712	1.7217e-07	7.47072e-06
Stage 1	104892153	140.486	1.75526	0.44479	3.94628	7.93753e-05	0.00150855
Stage 1	104902904	82.3651	1.75917	0.451087	3.89985	9.62531e-05	0.00177544
Stage 1	104892762	27.9802	1.76146	0.58296	3.02158	0.00251457	0.024361
Stage 1	104899540	1019.34	1.76156	0.256782	6.86016	6.87818e-12	7.74117e-10
Stage 1	104902957	143.814	1.76481	0.294813	5.9862	2.14802e-09	1.38764e-07
Stage 1	104884286	159.669	1.76908	0.49292	3.58899	0.000331961	0.00503923
Stage 1	104907097	71.4918	1.78968	0.426913	4.19215	2.76318e-05	0.000645108
Stage 1	104895671	591.37	1.79058	0.343809	5.20805	1.90837e-07	8.15787e-06
Stage 1	104890132	212.699	1.79503	0.385336	4.65836	3.18738e-06	0.000100038
Stage 1	104906879	13365.3	1.79586	0.192144	9.3464	9.06806e-21	2.96897e-18
Stage 1	104909107	58.7002	1.79764	0.451458	3.98185	6.83808e-05	0.00133567
Stage 1	104893927	254.745	1.79856	0.458801	3.92013	8.85017e-05	0.0016515
Stage 1	104892359	52.7512	1.80489	0.585479	3.08276	0.0020509	0.0209099
Stage 1	109136335	36.998	1.81708	0.382754	4.7474	2.0605e-06	6.90316e-05
Stage 1	104895675	237.365	1.81981	0.288271	6.31286	2.73923e-10	2.18019e-08
Stage 1	104902300	86.7588	1.82015	0.496689	3.66456	0.000247761	0.00395704
Stage 1	104902592	32.5946	1.82362	0.566535	3.21889	0.00128686	0.0145172
Stage 1	104897893	37.129	1.82417	0.504617	3.61495	0.000300402	0.00463339
Stage 1	104888926	378.919	1.82701	0.153062	11.9364	7.64449e-33	5.00575e-30
Stage 1	104884918	306.139	1.82778	0.309699	5.9018	3.59566e-09	2.24238e-07
Stage 1	104907308	117.419	1.83542	0.445031	4.12426	3.71931e-05	0.000819272
Stage 1	104890964	306.967	1.84675	0.227522	8.11679	4.78673e-16	9.71233e-14
Stage 1	104889506	149.909	1.85784	0.459709	4.04134	5.31476e-05	0.00108911
Stage 1	104895080	32.6075	1.86171	0.552441	3.36997	0.000751762	0.00954854
Stage 1	104898547	320.268	1.87572	0.675881	2.77522	0.00551647	0.044372
Stage 1	104896526	514.029	1.8834	0.330296	5.70215	1.18306e-08	6.87222e-07
Stage 1	104884988	2984.26	1.89322	0.378427	5.00286	5.64851e-07	2.13576e-05
Stage 1	104900204	23.953	1.89935	0.644316	2.94785	0.00319994	0.0294747
Stage 1	104901851	41.8008	1.90382	0.622191	3.05986	0.00221437	0.0220306
Stage 1	104891677	378.25	1.90908	0.59151	3.22746	0.00124894	0.0141895
Stage 1	104906333	397.591	1.92118	0.499449	3.8466	0.000119766	0.00215669
Stage 1	104902695	49.0273	1.92155	0.610753	3.1462	0.00165409	0.0177305
Stage 1	104886819	142.379	1.92769	0.353708	5.44996	5.03801e-08	2.52883e-06
Stage 1	104890382	504.559	1.92964	0.286486	6.73554	1.63319e-11	1.74279e-09
Stage 1	104887692	32.3906	1.93832	0.595572	3.25455	0.00113573	0.0131889
Stage 1	104897751	20.7318	1.93999	0.684319	2.83493	0.00458361	0.0385023
Stage 1	104893376	32.6754	1.94484	0.547792	3.55032	0.000384761	0.00566756
Stage 1	104887431	30.0498	1.94648	0.668181	2.9131	0.00357858	0.0319088
Stage 1	104897060	156.868	1.96027	0.296828	6.60407	4.00018e-11	3.84177e-09
Stage 1	104891814	428.346	1.97096	0.357484	5.51343	3.51912e-08	1.83683e-06
Stage 1	104908590	140.395	1.9736	0.260339	7.58089	3.43204e-14	5.49356e-12
Stage 1	104895166	635.322	1.97378	0.37272	5.29561	1.18623e-07	5.30707e-06
Stage 1	104907281	1595.19	1.97464	0.148712	13.2784	3.0913e-40	3.42563e-37
Stage 1	104896633	333.303	1.97626	0.494553	3.99605	6.44087e-05	0.00128336
Stage 1	104908703	146.06	1.97822	0.588868	3.35935	0.000781248	0.00981519
Stage 1	104905513	62.0191	1.98288	0.659242	3.00781	0.00263134	0.025322
Stage 1	104893146	192.076	1.98621	0.404739	4.90737	9.23053e-07	3.33271e-05
Stage 1	104901790	100.46	1.98863	0.648744	3.06535	0.00217414	0.0218003
Stage 1	104893188	160.172	1.99308	0.433019	4.60276	4.16936e-06	0.000127254
Stage 1	104902204	693.73	1.99869	0.48321	4.13627	3.52989e-05	0.000790752
Stage 1	104890648	89.8545	2.00453	0.637709	3.14333	0.00167039	0.0178381
Stage 1	104905486	22.7323	2.0081	0.651399	3.08276	0.00205092	0.0209099
Stage 1	104896824	23.5556	2.00815	0.487925	4.11569	3.86026e-05	0.00084259
Stage 1	104885270	300.159	2.0145	0.601004	3.35189	0.00080263	0.0100284
Stage 1	104896300	438.678	2.01638	0.723113	2.78847	0.00529575	0.0429078
Stage 1	104888707	229.053	2.01904	0.242015	8.34262	7.26608e-17	1.61039e-14
Stage 1	104886632	59.1376	2.02205	0.467228	4.32775	1.50637e-05	0.000388207
Stage 1	104901618	22.8318	2.02563	0.597521	3.39006	0.000698763	0.00902814
Stage 1	104905465	82.8196	2.02784	0.403124	5.03032	4.89658e-07	1.8861e-05
Stage 1	104884969	23.8863	2.03137	0.69245	2.9336	0.00335061	0.0304727
Stage 1	104900677	157.395	2.03336	0.651033	3.12329	0.00178844	0.0188531
Stage 1	104888740	61.2729	2.04765	0.399887	5.12057	3.04614e-07	1.22236e-05
Stage 1	104892515	742.662	2.05341	0.313895	6.54172	6.08159e-11	5.54503e-09
Stage 1	104902322	75.4235	2.0535	0.504478	4.07055	4.69021e-05	0.000987824
Stage 1	104891054	622.879	2.05675	0.136359	15.0834	2.08311e-51	6.00185e-48
Stage 1	104897252	107.316	2.06043	0.617375	3.3374	0.000845655	0.0104302
Stage 1	104902617	112.636	2.06109	0.50418	4.08801	4.3508e-05	0.000925815
Stage 1	104904172	63.5432	2.06182	0.608392	3.38897	0.000701558	0.00905614
Stage 1	104902379	106.512	2.06925	0.436833	4.73693	2.16983e-06	7.20245e-05
Stage 1	104887432	284.13	2.06986	0.372909	5.55057	2.84743e-08	1.51366e-06
Stage 1	104890862	29.9547	2.07543	0.558903	3.71339	0.000204498	0.00340565
Stage 1	104900182	352.357	2.10857	0.594531	3.54661	0.000390225	0.00572463
Stage 1	104902099	2843.81	2.11886	0.272535	7.77461	7.56793e-15	1.34597e-12
Stage 1	104904444	36.1701	2.12173	0.756739	2.80378	0.00505079	0.0415543
Stage 1	104887247	52.4828	2.13445	0.731972	2.91602	0.00354526	0.0317618
Stage 1	104899292	280.904	2.136	0.581116	3.67569	0.000237212	0.00383102
Stage 1	104902747	43.8986	2.14326	0.482377	4.44312	8.86641e-06	0.000246582
Stage 1	104890389	149.441	2.15621	0.458661	4.70108	2.58785e-06	8.32157e-05
Stage 1	104893501	300.069	2.1706	0.536073	4.04908	5.14188e-05	0.0010582
Stage 1	104898670	148.545	2.1723	0.502319	4.32455	1.52847e-05	0.000393198
Stage 1	104908675	43.3817	2.18529	0.622407	3.51103	0.000446375	0.00637313
Stage 1	104898202	165.22	2.19275	0.528532	4.14875	3.34294e-05	0.0007584
Stage 1	104894752	1705.69	2.19713	0.496535	4.42492	9.64774e-06	0.000265239
Stage 1	104901172	42.948	2.19778	0.657618	3.34204	0.000831666	0.0103205
Stage 1	104893967	598.63	2.19911	0.67266	3.26928	0.00107823	0.0126284
Stage 1	104887019	121.324	2.20031	0.547607	4.01804	5.86844e-05	0.00118074
Stage 1	104903245	6972.7	2.20764	0.360361	6.12618	9.00121e-10	6.58231e-08
Stage 1	104906531	30.3435	2.21855	0.755047	2.93829	0.00330028	0.030091
Stage 1	104886989	595.262	2.22649	0.663491	3.35571	0.00079161	0.00992509
Stage 1	104896291	41.4786	2.22751	0.617052	3.60992	0.00030629	0.00471916
Stage 1	104904145	20.143	2.22973	0.758277	2.94052	0.00327664	0.029968
Stage 1	104889953	508.439	2.23777	0.469813	4.7631	1.90644e-06	6.44698e-05
Stage 1	104908801	255.782	2.24025	0.614491	3.64571	0.000266654	0.00419827
Stage 1	104904955	104.035	2.25809	0.539071	4.18886	2.80364e-05	0.00065144
Stage 1	104893976	23.2391	2.26584	0.770821	2.93952	0.00328721	0.030017
Stage 1	104888821	33.5338	2.28682	0.416915	5.4851	4.13227e-08	2.13367e-06
Stage 1	104895967	235.489	2.29039	0.42415	5.39996	6.66569e-08	3.25512e-06
Stage 1	104895590	19.3082	2.29981	0.629334	3.65435	0.000257832	0.00408169
Stage 1	104898496	582.05	2.30051	0.378235	6.08223	1.18525e-09	8.09226e-08
Stage 1	104903858	261.527	2.30759	0.566092	4.07636	4.57469e-05	0.000967739
Stage 1	104897576	397.651	2.31033	0.660918	3.49564	0.000472926	0.0066533
Stage 1	104904413	436.891	2.32329	0.538471	4.31461	1.59886e-05	0.000409078
Stage 1	104891353	44.5426	2.33642	0.821664	2.84352	0.00446188	0.037756
Stage 1	104907957	157.97	2.33695	0.292436	7.99135	1.33471e-15	2.63395e-13
Stage 1	104899686	272.106	2.34757	0.541376	4.33631	1.44893e-05	0.000374745
Stage 1	104887604	31.174	2.34842	0.491818	4.77498	1.79722e-06	6.10633e-05
Stage 1	104894915	184.102	2.34916	0.594527	3.9513	7.77267e-05	0.00148113
Stage 1	104888103	65.3651	2.36006	0.674931	3.49674	0.000470987	0.0066325
Stage 1	104883447	1372.39	2.36606	0.350514	6.75026	1.47582e-11	1.59855e-09
Stage 1	104882908	32.5835	2.36789	0.835246	2.83496	0.00458317	0.0385023
Stage 1	104908743	234.051	2.37508	0.213567	11.121	9.91471e-29	5.71326e-26
Stage 1	104904025	113.251	2.38469	0.702277	3.39565	0.000684651	0.00886967
Stage 1	104909081	21.1844	2.39389	0.639393	3.74401	0.000181105	0.00304789
Stage 1	104892947	41.0222	2.39492	0.583963	4.10115	4.11094e-05	0.000879974
Stage 1	104906295	21.638	2.42491	0.710817	3.41144	0.000646202	0.00847832
Stage 1	104894996	55.0128	2.42639	0.768407	3.15769	0.00159023	0.0172506
Stage 1	104905708	33.2708	2.46123	0.807215	3.04904	0.00229576	0.0226837
Stage 1	104907883	37.9882	2.50514	0.703838	3.55926	0.000371899	0.00551759
Stage 1	104901743	22.694	2.51406	0.645035	3.89756	9.71679e-05	0.00179003
Stage 1	104899633	71.1152	2.53392	0.724958	3.49527	0.000473585	0.00665606
Stage 1	104897758	197.14	2.53821	0.389443	6.51754	7.14714e-11	6.39513e-09
Stage 1	104888603	32.6558	2.54537	0.51453	4.94697	7.53766e-07	2.74211e-05
Stage 1	104897652	18.9563	2.54948	0.84044	3.03351	0.00241725	0.0235768
Stage 1	104889580	143.329	2.55049	0.418609	6.09276	1.10979e-09	7.79887e-08
Stage 1	104903946	35.1619	2.55327	0.736768	3.4655	0.000529244	0.00724742
Stage 1	104903950	81.5986	2.56555	0.783453	3.27467	0.00105784	0.0124402
Stage 1	104886428	333.46	2.57093	0.657964	3.9074	9.3296e-05	0.00173199
Stage 1	104905367	156.354	2.58023	0.552393	4.67101	2.99723e-06	9.5316e-05
Stage 1	104886703	95.3932	2.59813	0.767438	3.38546	0.000710588	0.00913994
Stage 1	104898005	250.422	2.60204	0.394559	6.59479	4.25863e-11	4.00979e-09
Stage 1	104906733	1912.27	2.61643	0.342915	7.62996	2.34823e-14	3.84415e-12
Stage 1	104891226	3732.04	2.62343	0.18648	14.0681	5.96206e-45	1.22699e-41
Stage 1	104888221	131.094	2.63985	0.383466	6.88417	5.81242e-12	6.6987e-10
Stage 1	104906857	314.006	2.65953	0.545809	4.87264	1.10117e-06	3.8881e-05
Stage 1	104903536	1021.44	2.66311	0.312501	8.52194	1.56901e-17	3.70544e-15
Stage 1	104893570	198.372	2.69325	0.633402	4.25204	2.11828e-05	0.000515472
Stage 1	104907498	28.5949	2.70167	0.921952	2.93038	0.00338543	0.0307119
Stage 1	104906281	31.4059	2.70631	0.690102	3.92161	8.79587e-05	0.00164349
Stage 1	104888426	425.832	2.72271	0.339707	8.01486	1.10262e-15	2.20616e-13
Stage 1	104883287	50.1216	2.72755	0.903736	3.01809	0.00254376	0.0246108
Stage 1	104890198	120.732	2.72945	0.839895	3.24975	0.00115505	0.0133428
Stage 1	104899629	503.148	2.73656	0.371188	7.37244	1.67529e-13	2.38953e-11
Stage 1	104883451	85.6014	2.73786	0.69797	3.9226	8.75971e-05	0.00163886
Stage 1	104886500	165.985	2.7389	0.369324	7.41599	1.20719e-13	1.75664e-11
Stage 1	104895832	21.7541	2.73962	0.573401	4.77785	1.7718e-06	6.04848e-05
Stage 1	104888496	22.1322	2.74632	1.00265	2.73905	0.00616161	0.0482152
Stage 1	104893046	390.964	2.74689	0.451235	6.08749	1.14694e-09	7.8716e-08
Stage 1	104891946	393.125	2.74953	0.72467	3.79418	0.000148133	0.00259808
Stage 1	104883340	581.846	2.75317	0.628165	4.38288	1.17121e-05	0.000310726
Stage 1	104898708	21.5887	2.7659	0.972344	2.84457	0.00444709	0.0377074
Stage 1	104907596	54.6731	2.77701	0.999874	2.77736	0.00548021	0.0441543
Stage 1	104908460	64.6437	2.78001	0.766168	3.62846	0.000285122	0.0044455
Stage 1	104887628	343.941	2.78617	0.611371	4.55725	5.18271e-06	0.00015331
Stage 1	104892791	26.5416	2.79851	0.786537	3.55801	0.000373669	0.00553245
Stage 1	104897871	17.8423	2.80383	1.02579	2.73333	0.00626966	0.048822
Stage 1	104886919	18.4047	2.82245	0.683715	4.12811	3.65754e-05	0.000808948
Stage 1	104896981	36.3311	2.86092	0.550079	5.20093	1.98294e-07	8.4266e-06
Stage 1	104891948	411.323	2.86154	0.821292	3.48419	0.00049362	0.00687062
Stage 1	104898007	120.771	2.88547	0.363807	7.93132	2.16822e-15	4.16472e-13
Stage 1	104889220	91.2602	2.90099	0.807721	3.59158	0.000328685	0.00499477
Stage 1	104898228	49.2535	2.92328	0.468169	6.24407	4.26339e-10	3.31992e-08
Stage 1	104908841	17.3281	2.93519	0.907467	3.23448	0.00121864	0.0139001
Stage 1	109133610	70.2449	2.93616	0.95708	3.06783	0.00215621	0.0216916
Stage 1	104897151	53.926	2.95706	0.730225	4.04951	5.13248e-05	0.0010582
Stage 1	104884283	144.188	2.9634	0.524745	5.64732	1.62965e-08	9.02951e-07
Stage 1	104904879	44.4835	2.97266	1.06749	2.78472	0.00535745	0.0432863
Stage 1	104899396	24.4575	2.98548	0.789444	3.78175	0.00015573	0.00270295
Stage 1	104897908	63.5153	2.99119	0.861578	3.47175	0.000517075	0.00713504
Stage 1	104887536	37.1288	2.99179	0.885738	3.37773	0.000730861	0.00935061
Stage 1	104887992	105.474	3.01934	0.795987	3.7932	0.00014872	0.00260324
Stage 1	104903884	329.812	3.02062	0.622868	4.84954	1.2375e-06	4.32703e-05
Stage 1	104896004	136.037	3.02513	0.952793	3.17501	0.00149831	0.0164267
Stage 1	104884329	34.1964	3.04376	0.999306	3.04587	0.00232005	0.0228332
Stage 1	104895794	172.052	3.04981	0.539663	5.65133	1.59207e-08	8.85535e-07
Stage 1	104886701	29.5233	3.08509	0.886113	3.4816	0.000498429	0.00693086
Stage 1	104908488	258.796	3.10536	0.494484	6.27999	3.38587e-10	2.68005e-08
Stage 1	104902327	198.867	3.12405	1.02086	3.06022	0.00221175	0.0220306
Stage 1	104887381	21.5839	3.13289	0.658019	4.7611	1.92542e-06	6.49594e-05
Stage 1	104896189	24.6653	3.13498	0.850026	3.68809	0.000225943	0.00368622
Stage 1	104888186	25.9944	3.13742	1.06466	2.94687	0.00321006	0.029549
Stage 1	104897606	60.7576	3.18635	0.513939	6.19985	5.65154e-10	4.30773e-08
Stage 1	104905913	444.58	3.22012	1.17146	2.7488	0.00598136	0.0471376
Stage 1	104895231	19.8173	3.24706	0.970653	3.34524	0.000822119	0.0102275
Stage 1	104897241	21.5199	3.24737	0.988069	3.28658	0.00101411	0.0120538
Stage 1	104897924	30.9138	3.2725	1.00887	3.24373	0.00117976	0.013564
Stage 1	104892892	31.293	3.27998	1.13637	2.88636	0.00389727	0.0338457
Stage 1	104894886	42.0174	3.30983	1.05146	3.14785	0.00164474	0.0176822
Stage 1	104899702	23.0389	3.31058	0.699154	4.73512	2.18922e-06	7.21693e-05
Stage 1	104890755	184.834	3.33809	0.476891	6.99969	2.56525e-12	3.13178e-10
Stage 1	104893667	216.627	3.36518	0.358018	9.39949	5.48303e-21	1.83694e-18
Stage 1	104907255	126.918	3.37214	0.898426	3.75339	0.000174459	0.00297049
Stage 1	104904412	115.328	3.37681	0.862921	3.91323	9.10713e-05	0.00169725
Stage 1	104901103	53.7855	3.38551	1.20164	2.81741	0.00484122	0.0402904
Stage 1	104901562	653.261	3.41061	0.24263	14.0569	6.99106e-45	1.25891e-41
Stage 1	104899700	34.5057	3.42709	1.15715	2.96166	0.00305984	0.0285948
Stage 1	104897558	30.1751	3.46328	1.15856	2.98929	0.00279629	0.0265896
Stage 1	104908888	818.716	3.47185	0.213772	16.2409	2.59125e-59	1.24432e-55
Stage 1	104896331	54.8231	3.49417	0.965054	3.6207	0.000293809	0.00455609
Stage 1	104907876	38.0679	3.49429	0.936181	3.73249	0.000189597	0.00318337
Stage 1	104900967	385.918	3.49761	0.846715	4.1308	3.6151e-05	0.000806179
Stage 1	104906696	39.3148	3.51146	0.622522	5.6407	1.69364e-08	9.34811e-07
Stage 1	104888057	47.4358	3.53299	1.10253	3.20443	0.00135331	0.0151447
Stage 1	104901954	24.3807	3.56183	0.840322	4.23864	2.24874e-05	0.000540823
Stage 1	104902427	44.9526	3.5718	0.944664	3.78103	0.00015618	0.00270749
Stage 1	104907909	227.028	3.59141	0.573539	6.26183	3.80474e-10	2.99514e-08
Stage 1	104898539	95.8969	3.59446	0.324875	11.0642	1.87218e-28	1.03733e-25
Stage 1	104887336	71.1762	3.60046	0.491946	7.3188	2.50189e-13	3.4326e-11
Stage 1	104888879	26.2125	3.62203	1.32499	2.73362	0.00626424	0.0488062
Stage 1	104895947	32.6427	3.6384	1.12373	3.2378	0.00120456	0.013794
Stage 1	109135779	48.8151	3.65059	1.03909	3.51325	0.000442662	0.00633896
Stage 1	104891463	398.033	3.71521	0.78825	4.71324	2.43809e-06	7.91062e-05
Stage 1	104884047	29.5662	3.72201	1.23931	3.0033	0.0026707	0.0256494
Stage 1	104884435	44.8435	3.7268	0.960423	3.88038	0.000104295	0.00191398
Stage 1	104908560	66.0315	3.74324	0.522005	7.17089	7.45122e-13	9.67047e-11
Stage 1	104889143	146.055	3.75539	1.12978	3.324	0.000887353	0.0108241
Stage 1	104893465	50.1929	3.76112	0.998029	3.76855	0.0001642	0.00282423
Stage 1	104896051	44.6607	3.77423	1.01864	3.70516	0.000211256	0.00349812
Stage 1	104895087	61.0454	3.7793	0.581004	6.50477	7.78148e-11	6.91976e-09
Stage 1	104898205	18.8343	3.80689	1.30049	2.92727	0.00341947	0.0309039
Stage 1	104899809	29.0292	3.8324	1.10488	3.4686	0.00052317	0.0071916
Stage 1	104900718	393.908	3.84117	1.25736	3.05494	0.00225107	0.0223494
Stage 1	104884998	33.7343	3.84469	1.00135	3.83951	0.000123278	0.00221347
Stage 1	109134997	540.196	3.87099	1.19044	3.25172	0.00114708	0.0132943
Stage 1	104907677	302.103	3.9486	1.37808	2.86529	0.00416624	0.0357681
Stage 1	104907023	23.064	3.99502	0.994477	4.01721	5.88915e-05	0.00118325
Stage 1	104890203	848.774	4.00163	0.445001	8.99241	2.41867e-19	6.57422e-17
Stage 1	104895137	210.137	4.01014	0.752445	5.32948	9.84945e-08	4.54779e-06
Stage 1	104887541	47.3524	4.01058	0.807	4.96974	6.70441e-07	2.48927e-05
Stage 1	104897132	206.533	4.05175	0.681122	5.94864	2.70377e-09	1.70836e-07
Stage 1	104906747	39.9799	4.06704	0.737408	5.51532	3.48144e-08	1.82377e-06
Stage 1	104892417	60.7859	4.08906	1.0584	3.86344	0.000111804	0.00203879
Stage 1	104886562	65.6285	4.10081	0.927712	4.42035	9.85425e-06	0.000268864
Stage 1	104900558	42.5061	4.11134	1.32997	3.0913	0.0019928	0.0204185
Stage 1	104897532	28.1438	4.12208	0.883266	4.66686	3.05832e-06	9.68312e-05
Stage 1	104883347	29.5873	4.13067	0.937949	4.40394	1.06305e-05	0.000286247
Stage 1	104902324	26.0035	4.13114	0.684099	6.03881	1.5526e-09	1.04517e-07
Stage 1	104888645	152.65	4.16613	0.572594	7.27588	3.44174e-13	4.5909e-11
Stage 1	104898371	46.7914	4.19684	0.568577	7.3813	1.56747e-13	2.25809e-11
Stage 1	104906850	136.5	4.24898	0.748223	5.67876	1.35677e-08	7.72556e-07
Stage 1	109135381	18.0972	4.29274	1.36701	3.14023	0.00168814	0.0180143
Stage 1	104894558	25.4076	4.30458	1.35002	3.18852	0.00143001	0.0157498
Stage 1	104884147	117.692	4.35143	1.06713	4.07769	4.54859e-05	0.000963631
Stage 1	104899454	59.2528	4.37807	0.9592	4.56429	5.01183e-06	0.000148867
Stage 1	104903872	24.7688	4.3961	1.51588	2.90003	0.0037313	0.0328163
Stage 1	104888878	22.1167	4.49999	1.41757	3.17445	0.0015012	0.0164459
Stage 1	104903866	24.8722	4.50131	1.06602	4.22252	2.41587e-05	0.000576105
Stage 1	104892042	274.68	4.53176	0.327733	13.8276	1.73761e-43	2.78133e-40
Stage 1	104885348	130.157	4.55899	0.359937	12.6661	9.11393e-37	8.20596e-34
Stage 1	104888762	98.674	4.61618	1.12558	4.10117	4.1107e-05	0.000879974
Stage 1	104890570	28.0145	4.64701	0.745293	6.23514	4.51377e-10	3.47729e-08
Stage 1	104882807	92.8734	4.83996	0.846077	5.72047	1.06227e-08	6.24615e-07
Stage 1	104884816	28.6363	4.8788	0.740167	6.59148	4.35459e-11	4.07352e-09
Stage 1	104891847	1394.03	4.97908	1.21104	4.11142	3.93231e-05	0.000853335
Stage 1	104885312	20.4028	5.05914	1.46182	3.46086	0.000538455	0.00733868
Stage 1	104894057	124.507	5.08608	1.14978	4.42353	9.71003e-06	0.000265937
Stage 1	104900313	30.6415	5.10201	1.68718	3.02399	0.00249465	0.0242332
Stage 1	104900574	107.775	5.1971	0.952115	5.45848	4.80228e-08	2.42742e-06
Stage 1	104906392	18.1221	5.22178	1.6989	3.07362	0.00211478	0.0214244
Stage 1	104908871	42.9075	5.27197	1.6901	3.11933	0.00181263	0.0190188
Stage 1	104900078	24.0416	5.27236	1.14369	4.60996	4.0275e-06	0.000123447
Stage 1	104887404	36.9667	5.29396	1.37222	3.85795	0.000114342	0.00207197
Stage 1	104892723	19.8007	5.41475	1.47145	3.67987	0.00023335	0.00378563
Stage 1	104892971	161.659	5.45697	0.813035	6.71185	1.92168e-11	1.99164e-09
Stage 1	104899621	327.89	5.51194	0.400883	13.7495	5.1289e-43	7.3887e-40
Stage 1	104887965	31.1727	5.66526	1.3748	4.1208	3.77564e-05	0.000829144
Stage 1	104884691	49.4161	5.70332	1.31313	4.34331	1.40354e-05	0.000364972
Stage 1	104903282	41.6185	5.72401	0.866288	6.60751	3.90835e-11	3.8043e-09
Stage 1	104885057	43.3691	5.78284	0.746075	7.75102	9.11585e-15	1.5822e-12
Stage 1	104899410	26.6877	5.78788	1.15845	4.99624	5.84603e-07	2.19317e-05
Stage 1	104905313	134.746	5.85568	0.583059	10.043	9.85843e-24	4.17707e-21
Stage 1	104891862	543.482	5.97101	1.06438	5.60984	2.02508e-08	1.10088e-06
Stage 1	104884620	24.4661	6.27253	1.13356	5.53346	3.13976e-08	1.65683e-06
Stage 1	104902326	23.6207	6.3355	1.80674	3.50659	0.000453889	0.00645481
Stage 1	104897605	17.0215	6.65456	2.0784	3.20178	0.00136583	0.0152057
Stage 1	104901154	307.896	6.72214	0.57665	11.6572	2.10829e-31	1.32052e-28
Stage 1	104897593	284.921	6.75739	0.520346	12.9863	1.46262e-38	1.50503e-35
Stage 1	104888391	34.2834	6.7619	1.12448	6.01338	1.81698e-09	1.20071e-07
Stage 1	104898677	74.4781	6.90935	0.801756	8.61778	6.82647e-18	1.66682e-15
Stage 1	104894506	21.0728	6.96612	2.08001	3.34909	0.000810774	0.0101095
Stage 1	104902219	78.2367	7.4016	1.37607	5.37878	7.49911e-08	3.57723e-06
Stage 1	104908171	34.5215	7.68292	1.73775	4.4212	9.81555e-06	0.000268316
Stage 1	104903502	70.0563	7.83717	1.38178	5.67179	1.41314e-08	7.98343e-07
Stage 1	104890908	20.7109	7.91155	1.29669	6.10134	1.05184e-09	7.46445e-08
Stage 1	104899291	382.588	7.94471	0.4825	16.4657	6.4701e-61	4.66042e-57
Stage 1	104906322	21.4281	7.96135	1.39796	5.69497	1.23397e-08	7.13916e-07
Stage 1	104889319	21.46	7.96385	1.29591	6.14539	7.97692e-10	5.95417e-08
Stage 1	104908810	22.0115	8.00192	1.33661	5.98671	2.14126e-09	1.38764e-07
Stage 1	104901102	376.372	8.10895	0.636318	12.7436	3.38605e-37	3.25196e-34
Stage 1	104884891	27.8549	8.34088	1.87152	4.45675	8.32117e-06	0.000233766
Stage 1	104897264	34.7329	8.65963	1.29201	6.70244	2.04973e-11	2.10918e-09
Stage 1	104901104	68.8933	8.68106	1.25289	6.92885	4.2428e-12	5.00998e-10
Stage 1	109135201	71.3065	8.73184	1.23801	7.05313	1.74931e-12	2.19136e-10
Stage 1	104900539	1264.11	8.90129	1.55667	5.71816	1.07686e-08	6.3062e-07
Stage 1	109135208	47.9174	9.12245	1.25222	7.28501	3.21658e-13	4.33066e-11
Stage 1	104885247	106.273	9.30682	2.18966	4.25034	2.13444e-05	0.000518529
Stage 1	104899672	60.0396	9.44716	1.75297	5.38923	7.07589e-08	3.40921e-06
Stage 1	104901425	63.7933	9.53449	1.22428	7.78784	6.81656e-15	1.22749e-12
Stage 1	104893031	69.4632	9.65755	2.74958	3.51237	0.000444123	0.00635356
Stage 1	104884875	94.3455	10.1006	1.28235	7.87667	3.36235e-15	6.25267e-13
Stage 1	104888937	97.4466	10.1462	1.21267	8.36687	5.91666e-17	1.3318e-14
Stage 1	104902696	107.947	10.2944	1.54861	6.64752	2.98065e-11	2.98189e-09
Stage 1	104899617	511.114	10.68	1.08294	9.86205	6.07974e-23	2.43291e-20
Stage 1	104883780	169.522	10.9452	1.23809	8.84044	9.53452e-19	2.5436e-16
Stage 1	104892435	272.547	11.6304	1.27897	9.09354	9.58666e-20	2.70795e-17
Stage 1	104900575	2949.27	12.716	2.14789	5.92023	3.215e-09	2.0225e-07
Stage 2	104891968	1326.37	-12.0844	1.74466	-6.92652	4.31309e-12	1.12899e-09
Stage 2	104895150	118.018	-10.4347	1.22161	-8.54175	1.32202e-17	1.24578e-14
Stage 2	104899612	191.016	-10.1663	2.3564	-4.31433	1.60086e-05	0.000532426
Stage 2	104895760	74.7228	-9.77636	1.28358	-7.61651	2.60634e-14	1.22588e-11
Stage 2	104883090	58.5085	-9.42159	1.37309	-6.8616	6.80958e-12	1.65954e-09
Stage 2	104885383	55.35	-9.34253	1.25576	-7.43973	1.00894e-13	3.85444e-11
Stage 2	104889702	44.0928	-9.01351	1.32353	-6.81022	9.74465e-12	2.29568e-09
Stage 2	104889102	147.251	-8.90366	1.12318	-7.92721	2.24128e-15	1.21886e-12
Stage 2	104895151	75.1848	-8.82009	1.23965	-7.115	1.11917e-12	3.43901e-10
Stage 2	104904679	38.3933	-8.81349	1.32293	-6.66211	2.69932e-11	6.05634e-09
Stage 2	109134802	33.3075	-8.61013	1.6622	-5.17995	2.21948e-07	1.45242e-05
Stage 2	104891661	28.049	-8.36222	1.61519	-5.17723	2.25206e-07	1.46695e-05
Stage 2	104896865	21.6223	-7.98736	1.41453	-5.64666	1.63599e-08	1.68688e-06
Stage 2	104886814	20.8537	-7.93463	1.45185	-5.4652	4.62396e-08	3.91375e-06
Stage 2	104902848	112.475	-7.91823	0.894834	-8.84883	8.84423e-19	8.92951e-16
Stage 2	104885142	147.682	-7.88329	1.08117	-7.29146	3.06608e-13	1.05705e-10
Stage 2	104891333	19.128	-7.81081	1.42788	-5.47022	4.49476e-08	3.82731e-06
Stage 2	104884724	18.3178	-7.74797	1.80079	-4.30253	1.6886e-05	0.000555079
Stage 2	104897828	313.793	-7.37788	0.586014	-12.5899	2.3984e-36	1.13004e-32
Stage 2	104884154	27.0088	-7.33771	1.40116	-5.23689	1.63308e-07	1.12603e-05
Stage 2	104884153	127.993	-6.87109	0.65453	-10.4977	8.84683e-26	1.56312e-22
Stage 2	104906454	1617.53	-6.82024	1.37092	-4.97493	6.52718e-07	3.57604e-05
Stage 2	104907099	29.7649	-6.58262	1.28371	-5.12782	2.93118e-07	1.8172e-05
Stage 2	109134400	145.548	-6.27616	0.592809	-10.5871	3.41846e-26	8.05333e-23
Stage 2	104898521	22.6283	-6.13333	1.92451	-3.18695	0.0014378	0.0176659
Stage 2	104901778	69.1596	-5.80534	1.46584	-3.96041	7.482e-05	0.00183608
Stage 2	104902063	26.3432	-5.79517	1.02574	-5.64976	1.60676e-08	1.68234e-06
Stage 2	104890347	39.9	-5.66321	0.814562	-6.95246	3.58982e-12	9.94943e-10
Stage 2	104904921	75.8971	-5.5786	0.710814	-7.84818	4.22113e-15	2.13092e-12
Stage 2	104900323	37.1546	-5.30689	0.975474	-5.44032	5.31859e-08	4.37083e-06
Stage 2	104908584	36.1477	-5.26717	1.0261	-5.1332	2.84855e-07	1.77375e-05
Stage 2	104885292	23.9369	-5.24744	0.94615	-5.5461	2.92104e-08	2.73436e-06
Stage 2	104898175	17.5832	-5.24487	1.86477	-2.81262	0.00491403	0.0421479
Stage 2	104896205	351.405	-5.08039	1.03952	-4.88725	1.02254e-06	5.31382e-05
Stage 2	104904776	33.7226	-4.89612	1.41827	-3.45218	0.000556082	0.00880446
Stage 2	104897765	3993.59	-4.87838	1.50432	-3.2429	0.00118318	0.0152455
Stage 2	104903405	20.7369	-4.73903	1.39103	-3.40685	0.000657179	0.00998495
Stage 2	104902018	53.0853	-4.73483	1.64698	-2.87487	0.00404198	0.0369634
Stage 2	104884532	114.838	-4.70434	0.897472	-5.24177	1.59041e-07	1.10199e-05
Stage 2	104888592	79.4978	-4.59246	0.982657	-4.67351	2.96094e-06	0.0001312
Stage 2	104896191	337.658	-4.59053	0.632399	-7.25891	3.90229e-13	1.28276e-10
Stage 2	104898375	65.2283	-4.58338	0.664559	-6.89688	5.31582e-12	1.36617e-09
Stage 2	104909111	148.911	-4.5749	0.942487	-4.85408	1.20949e-06	6.12764e-05
Stage 2	104895829	3617.47	-4.43352	1.2004	-3.69337	0.000221304	0.0043689
Stage 2	104902271	2559.72	-4.29889	0.782572	-5.49328	3.94538e-08	3.44246e-06
Stage 2	104884418	183.72	-4.27483	0.468335	-9.12772	6.99576e-20	7.60654e-17
Stage 2	104889845	840.911	-4.26335	0.878433	-4.85336	1.21384e-06	6.12774e-05
Stage 2	104908573	45.0567	-4.25932	1.41221	-3.01608	0.00256069	0.0265556
Stage 2	104901648	76.3097	-4.25682	0.951516	-4.47373	7.68684e-06	0.000292866
Stage 2	104894848	72.3965	-4.17044	1.08297	-3.85093	0.000117671	0.00266552
Stage 2	104890896	19.7426	-4.15822	1.22321	-3.39943	0.000675268	0.0101758
Stage 2	104902647	1523.08	-4.12397	0.177541	-23.2282	2.36191e-119	3.33856e-115
Stage 2	104904558	84.7908	-4.05006	0.672257	-6.02457	1.69565e-09	2.44571e-07
Stage 2	104907666	22.8564	-3.97337	0.921608	-4.31134	1.62266e-05	0.00053715
Stage 2	104901646	121.435	-3.96501	0.698822	-5.67385	1.39624e-08	1.51814e-06
Stage 2	104887413	11709.9	-3.95417	1.10667	-3.57303	0.000352878	0.00625838
Stage 2	104888351	426.31	-3.9261	0.830651	-4.72654	2.2838e-06	0.000104134
Stage 2	104908524	76.7684	-3.92297	0.46051	-8.51875	1.6129e-17	1.4249e-14
Stage 2	104890041	278.285	-3.9068	0.810857	-4.81811	1.44922e-06	7.11251e-05
Stage 2	104908532	1472.28	-3.8969	1.40034	-2.78283	0.00538876	0.0449657
Stage 2	104901359	46.8229	-3.88182	0.652364	-5.95039	2.67497e-09	3.67094e-07
Stage 2	104890040	31.3386	-3.83297	1.38313	-2.77122	0.00558465	0.0458948
Stage 2	104892311	11101.7	-3.81795	0.612737	-6.23097	4.63545e-10	7.70849e-08
Stage 2	104892023	227.787	-3.79564	0.91154	-4.16398	3.12741e-05	0.000920956
Stage 2	104899930	4888.97	-3.78243	0.824487	-4.58761	4.4834e-06	0.000187494
Stage 2	104903519	24.5629	-3.77698	1.04736	-3.60618	0.000310735	0.005734
Stage 2	104896033	162.746	-3.72606	1.26356	-2.94886	0.00318944	0.0313653
Stage 2	104885275	87.2061	-3.65961	0.884416	-4.13789	3.50519e-05	0.00101321
Stage 2	104905992	663.196	-3.64185	0.501026	-7.26879	3.6273e-13	1.22076e-10
Stage 2	104884529	75.7466	-3.62014	0.425767	-8.50263	1.8535e-17	1.54113e-14
Stage 2	104895802	2831.3	-3.58077	1.12637	-3.17903	0.00147766	0.0180369
Stage 2	104887969	78.2416	-3.56951	0.917453	-3.89068	9.99651e-05	0.00234719
Stage 2	104893331	22.5019	-3.56822	1.096	-3.25569	0.00113119	0.0148599
Stage 2	104899319	19.1937	-3.55792	1.11208	-3.19934	0.00137743	0.0169896
Stage 2	104891540	776.588	-3.55362	0.63102	-5.63155	1.78595e-08	1.81615e-06
Stage 2	104900969	21.3306	-3.54415	0.835023	-4.24437	2.19207e-05	0.000690088
Stage 2	104905882	87.766	-3.52679	0.788206	-4.47445	7.6607e-06	0.00029266
Stage 2	104892803	30.23	-3.52042	0.850514	-4.13916	3.48574e-05	0.00101172
Stage 2	104898320	622.086	-3.47897	0.498432	-6.97984	2.95518e-12	8.35429e-10
Stage 2	104887390	22.2886	-3.46278	0.66244	-5.22731	1.71995e-07	1.16323e-05
Stage 2	104888395	591.596	-3.46269	0.969458	-3.57178	0.000354564	0.0062804
Stage 2	104892004	430.563	-3.45619	0.872181	-3.9627	7.41065e-05	0.00182491
Stage 2	104903042	306.192	-3.43564	0.688224	-4.99203	5.97465e-07	3.31042e-05
Stage 2	104908797	109.275	-3.3857	0.587248	-5.76537	8.1477e-09	9.43998e-07
Stage 2	104895588	219.944	-3.38239	0.819964	-4.12505	3.70659e-05	0.00106178
Stage 2	104883714	52.7246	-3.37475	0.507061	-6.65552	2.82303e-11	6.13901e-09
Stage 2	104893507	2577.6	-3.36359	1.1863	-2.83536	0.00457744	0.0403631
Stage 2	104896433	88.6883	-3.34371	0.50662	-6.60003	4.11075e-11	8.67246e-09
Stage 2	104888184	67.1069	-3.3349	0.589113	-5.66088	1.50595e-08	1.60926e-06
Stage 2	104898962	353.239	-3.28463	0.976764	-3.36277	0.00077166	0.0112332
Stage 2	104898964	4676.39	-3.26855	0.727182	-4.49482	6.96296e-06	0.000272636
Stage 2	104901462	362.107	-3.25861	1.07884	-3.02049	0.00252366	0.0262873
Stage 2	104894595	147.345	-3.25465	0.589341	-5.52252	3.34166e-08	3.00856e-06
Stage 2	104909058	24.7192	-3.22761	1.0898	-2.96165	0.00305994	0.0303951
Stage 2	104906451	278.782	-3.21977	1.09849	-2.93109	0.0033777	0.0326944
Stage 2	104891980	2544.04	-3.21896	0.768398	-4.18918	2.79959e-05	0.00084919
Stage 2	104908558	203.428	-3.18061	0.792299	-4.01441	5.95956e-05	0.00156286
Stage 2	104909061	3231.09	-3.17569	0.8539	-3.71904	0.000199978	0.00401518
Stage 2	104882848	24.6337	-3.16845	0.722441	-4.38576	1.1558e-05	0.000414652
Stage 2	104886604	32.3458	-3.15409	0.680443	-4.63534	3.56344e-06	0.000153565
Stage 2	104894712	119.8	-3.14974	0.819368	-3.8441	0.000120993	0.00273201
Stage 2	104893508	2264.64	-3.14539	0.832189	-3.77966	0.000157044	0.00330329
Stage 2	104897597	68.1498	-3.10995	0.759144	-4.09665	4.19174e-05	0.00118264
Stage 2	104887092	119.067	-3.07269	0.64076	-4.79538	1.62367e-06	7.70152e-05
Stage 2	104892551	78.2515	-3.02899	0.625591	-4.84181	1.28659e-06	6.40875e-05
Stage 2	104896432	211.992	-2.99864	0.653951	-4.58541	4.53094e-06	0.000187815
Stage 2	104907050	48.0095	-2.98623	0.860356	-3.47092	0.000518678	0.0084077
Stage 2	104892621	26.3165	-2.97894	1.0315	-2.88796	0.00387745	0.0360274
Stage 2	104893967	695.96	-2.97232	0.965236	-3.07937	0.0020744	0.0226321
Stage 2	104904859	82.2774	-2.95444	0.812448	-3.63646	0.000276408	0.00523731
Stage 2	104889416	25.3202	-2.94694	0.999775	-2.94761	0.00320246	0.0314571
Stage 2	104903820	70.7239	-2.94088	1.03936	-2.82952	0.00466176	0.0408012
Stage 2	104896001	562.646	-2.93729	1.01916	-2.88205	0.00395095	0.0363585
Stage 2	104896512	640.861	-2.92381	0.489479	-5.97332	2.32475e-09	3.2535e-07
Stage 2	104896200	5242.2	-2.89932	0.283492	-10.2271	1.49869e-24	2.1184e-21
Stage 2	104897622	78.5874	-2.89895	0.721898	-4.01573	5.92616e-05	0.00155699
Stage 2	104893512	126.327	-2.88239	0.992001	-2.90564	0.00366508	0.0346528
Stage 2	104889372	1214.57	-2.87867	0.822583	-3.49955	0.000466051	0.00771733
Stage 2	104903273	10722.5	-2.85835	0.714407	-4.00102	6.30701e-05	0.00162979
Stage 2	104888229	1983	-2.8398	0.776783	-3.65585	0.000256332	0.0049498
Stage 2	104892909	2465.23	-2.82416	0.666928	-4.23459	2.28973e-05	0.000717636
Stage 2	104903644	737.609	-2.82281	0.527926	-5.34698	8.94336e-08	6.98422e-06
Stage 2	104902080	18.3576	-2.8089	0.922896	-3.04357	0.0023379	0.0249029
Stage 2	104888514	22.2189	-2.79772	0.90075	-3.10599	0.00189642	0.0212576
Stage 2	104903819	658.82	-2.79193	0.70667	-3.95083	7.78806e-05	0.001898
Stage 2	104906518	2016.81	-2.78456	0.659351	-4.22319	2.40873e-05	0.000751598
Stage 2	104904416	50.7475	-2.76911	0.858248	-3.22646	0.0012533	0.0159222
Stage 2	104893088	424.057	-2.76642	0.262109	-10.5545	4.84443e-26	9.78228e-23
Stage 2	104882908	35.9104	-2.75253	0.746722	-3.68616	0.000227666	0.00448822
Stage 2	104888534	100.447	-2.72218	0.990556	-2.74813	0.00599353	0.0483278
Stage 2	104885006	143.159	-2.71152	0.54987	-4.9312	8.17253e-07	4.3592e-05
Stage 2	104884859	228.052	-2.71012	0.983839	-2.75464	0.00587572	0.047595
Stage 2	104902544	581.191	-2.70701	0.791787	-3.41886	0.000628837	0.00966154
Stage 2	104904112	766.156	-2.70521	0.722272	-3.74541	0.000180096	0.00368936
Stage 2	104906517	846.457	-2.6867	0.605953	-4.43385	9.25666e-06	0.000344324
Stage 2	104896111	3107.72	-2.68359	0.571698	-4.69407	2.67828e-06	0.000119049
Stage 2	104905899	19.1623	-2.67924	0.853774	-3.13811	0.00170041	0.0198967
Stage 2	104901405	2851.53	-2.67782	0.75123	-3.56458	0.000364435	0.00639117
Stage 2	104892289	47.7549	-2.61096	0.740652	-3.52522	0.000423135	0.00725851
Stage 2	104884141	1243.18	-2.57955	0.706588	-3.65071	0.000261513	0.00502923
Stage 2	104890733	21.5798	-2.57822	0.619071	-4.16466	3.11818e-05	0.000920157
Stage 2	104904748	60.5164	-2.57631	0.821044	-3.13784	0.00170197	0.0198985
Stage 2	104889970	567.738	-2.56731	0.637906	-4.02459	5.70748e-05	0.00151391
Stage 2	104890296	39.2886	-2.56211	0.867363	-2.95391	0.00313774	0.0309288
Stage 2	104893204	107.546	-2.55104	0.878189	-2.90489	0.00367385	0.0346893
Stage 2	104898033	997.688	-2.54407	0.736161	-3.45586	0.000548545	0.008712
Stage 2	104899779	1655.23	-2.52742	0.735173	-3.43785	0.000586353	0.00915813
Stage 2	104888807	95.6165	-2.49859	0.499011	-5.00707	5.52636e-07	3.1246e-05
Stage 2	104904946	2412.42	-2.49652	0.513942	-4.8576	1.18818e-06	6.08512e-05
Stage 2	104894587	642.52	-2.48877	0.498925	-4.98826	6.09254e-07	3.3509e-05
Stage 2	104897358	642.181	-2.45262	0.685476	-3.57798	0.000346262	0.00620368
Stage 2	104894743	1060.08	-2.44785	0.770463	-3.17712	0.00148744	0.0180938
Stage 2	104894251	289.359	-2.44611	0.793885	-3.08119	0.00206176	0.0225846
Stage 2	104904880	4065.91	-2.44404	0.384862	-6.35043	2.14715e-10	3.99341e-08
Stage 2	104884459	75.8556	-2.4432	0.822077	-2.97198	0.00295884	0.0296077
Stage 2	104895869	163.52	-2.43952	0.506467	-4.81674	1.45923e-06	7.11251e-05
Stage 2	104898009	3567.86	-2.43486	0.715447	-3.40327	0.000665848	0.0100768
Stage 2	104904891	153.809	-2.43263	0.375227	-6.48309	8.98655e-11	1.83546e-08
Stage 2	104904655	31.4815	-2.43191	0.858372	-2.83317	0.00460894	0.0404894
Stage 2	104906507	319.253	-2.43008	0.432432	-5.61956	1.9144e-08	1.90564e-06
Stage 2	104884484	7226.05	-2.42991	0.472473	-5.14296	2.7044e-07	1.69145e-05
Stage 2	104884142	1028.27	-2.42471	0.851479	-2.84765	0.00440438	0.0393278
Stage 2	104889622	2644.55	-2.41379	0.529301	-4.56034	5.1072e-06	0.000211083
Stage 2	104885064	43.2373	-2.41332	0.848388	-2.84459	0.0044468	0.0396091
Stage 2	104884188	33.7693	-2.40683	0.795494	-3.02557	0.00248161	0.0260027
Stage 2	104897218	1948.56	-2.39885	0.533308	-4.49805	6.85807e-06	0.000270779
Stage 2	104892320	20489.7	-2.39297	0.584671	-4.09284	4.26116e-05	0.00119744
Stage 2	104889283	766.1	-2.3898	0.872118	-2.74022	0.00613981	0.049115
Stage 2	104883609	783.161	-2.38904	0.619758	-3.8548	0.000115825	0.00263589
Stage 2	104902532	39.1569	-2.37951	0.762984	-3.11869	0.00181656	0.0206704
Stage 2	104893885	4101.9	-2.37612	0.628419	-3.78111	0.000156131	0.00329077
Stage 2	104898243	567.667	-2.37032	0.686283	-3.45385	0.000552646	0.00876728
Stage 2	104908683	100.16	-2.36693	0.630115	-3.75635	0.000172411	0.00357336
Stage 2	104899158	102.964	-2.35554	0.462583	-5.09216	3.54011e-07	2.12934e-05
Stage 2	104894805	31.9933	-2.33673	0.645983	-3.61732	0.000297673	0.00552851
Stage 2	104902217	2237.86	-2.32973	0.620034	-3.75742	0.000171675	0.00356333
Stage 2	104896063	13015.1	-2.32835	0.716782	-3.24834	0.00116081	0.0151201
Stage 2	104906827	208.636	-2.32557	0.528946	-4.39661	1.09955e-05	0.000396484
Stage 2	104896053	5354.25	-2.31896	0.537324	-4.31576	1.59053e-05	0.00053024
Stage 2	104905432	3643.27	-2.30789	0.360438	-6.40301	1.5234e-10	2.9099e-08
Stage 2	104891819	22.5289	-2.29511	0.772274	-2.97189	0.00295972	0.0296077
Stage 2	104904381	282.545	-2.28696	0.798644	-2.86355	0.00418926	0.038056
Stage 2	104895713	69.5283	-2.27824	0.503067	-4.5287	5.93484e-06	0.000238796
Stage 2	109134100	65.2955	-2.27672	0.636495	-3.57697	0.000347599	0.00620368
Stage 2	104903507	536.957	-2.27385	0.728487	-3.12132	0.0018004	0.0205729
Stage 2	104895529	23.3601	-2.26818	0.803518	-2.82281	0.00476042	0.0413274
Stage 2	104888390	2234.75	-2.26055	0.53135	-4.25435	2.0966e-05	0.000666662
Stage 2	104891568	493.32	-2.25954	0.759066	-2.97674	0.0029133	0.0292884
Stage 2	104896450	609.74	-2.25359	0.667498	-3.37617	0.00073503	0.0108452
Stage 2	104900643	66330	-2.24131	0.271096	-8.26758	1.36702e-16	1.01699e-13
Stage 2	104891989	5198.9	-2.24013	0.711076	-3.15034	0.00163082	0.0193716
Stage 2	104896368	768.093	-2.23767	0.744567	-3.00533	0.00265294	0.0272326
Stage 2	104908072	125.192	-2.23304	0.480892	-4.64353	3.4251e-06	0.000148965
Stage 2	104895459	816.047	-2.22336	0.709967	-3.13165	0.00173829	0.0201497
Stage 2	104900638	7047.5	-2.22217	0.471935	-4.70864	2.49372e-06	0.000111901
Stage 2	104903802	199.716	-2.21754	0.671342	-3.30315	0.000956061	0.0131262
Stage 2	104883105	912.812	-2.21462	0.583236	-3.79712	0.000146386	0.00314462
Stage 2	104904063	6526.83	-2.21136	0.649031	-3.40718	0.000656385	0.00998495
Stage 2	104887771	412.031	-2.20995	0.337582	-6.54642	5.89344e-11	1.22506e-08
Stage 2	104907391	671.635	-2.20949	0.606433	-3.64341	0.000269048	0.00511843
Stage 2	104898031	297.038	-2.20058	0.401646	-5.4789	4.27984e-08	3.68875e-06
Stage 2	104901055	176.801	-2.18035	0.287683	-7.57901	3.48214e-14	1.49152e-11
Stage 2	104892841	55.2086	-2.17658	0.506466	-4.29758	1.72672e-05	0.000565682
Stage 2	104894584	316.3	-2.16647	0.665703	-3.25441	0.00113628	0.0148991
Stage 2	104902526	98.8082	-2.16365	0.503489	-4.29731	1.72886e-05	0.000565682
Stage 2	104903529	840.732	-2.15652	0.655667	-3.28904	0.00100529	0.0136897
Stage 2	104895350	93.6151	-2.15516	0.301599	-7.14577	8.94918e-13	2.81104e-10
Stage 2	104888704	133.749	-2.15394	0.402924	-5.34576	9.00369e-08	6.9927e-06
Stage 2	104894888	3817.41	-2.13369	0.536895	-3.97412	7.06393e-05	0.00177037
Stage 2	104889061	103.739	-2.12809	0.353072	-6.02735	1.66669e-09	2.42873e-07
Stage 2	104898867	80.9453	-2.12572	0.404385	-5.25668	1.46682e-07	1.03667e-05
Stage 2	104889666	43.5714	-2.12548	0.548935	-3.87201	0.000107942	0.00250534
Stage 2	104894010	493.623	-2.11182	0.746581	-2.82865	0.00467449	0.0408621
Stage 2	104908992	709.386	-2.11016	0.439887	-4.79704	1.61025e-06	7.68932e-05
Stage 2	109136294	36.7857	-2.10671	0.630946	-3.33897	0.000840909	0.01197
Stage 2	104890864	1328.32	-2.10479	0.674894	-3.1187	0.00181654	0.0206704
Stage 2	104892279	480.764	-2.09497	0.685692	-3.05527	0.00224859	0.0241766
Stage 2	104894974	31.4951	-2.06089	0.581317	-3.54521	0.0003923	0.00680388
Stage 2	104887066	129.89	-2.05915	0.317703	-6.48136	9.08965e-11	1.83546e-08
Stage 2	104896430	125.15	-2.05631	0.542755	-3.78864	0.000151472	0.00321695
Stage 2	104884225	176.494	-2.05207	0.373267	-5.49761	3.84981e-08	3.37994e-06
Stage 2	104891620	318.194	-2.05106	0.47599	-4.30904	1.63962e-05	0.000541496
Stage 2	104900132	109.161	-2.03522	0.609365	-3.3399	0.000838078	0.0119418
Stage 2	104895500	320.628	-2.01761	0.474315	-4.25373	2.10238e-05	0.000666662
Stage 2	104909092	1173.83	-2.00797	0.288951	-6.94918	3.67408e-12	9.98714e-10
Stage 2	104886557	555.63	-1.99577	0.241865	-8.25156	1.56342e-16	1.10495e-13
Stage 2	104901825	3594.49	-1.99457	0.573925	-3.47532	0.000510237	0.00829943
Stage 2	104887683	58.7449	-1.98999	0.637365	-3.12221	0.00179501	0.0205278
Stage 2	104902116	229.179	-1.98542	0.609423	-3.25787	0.00112252	0.0148111
Stage 2	104889840	165.975	-1.98311	0.513733	-3.8602	0.000113295	0.00259131
Stage 2	104900506	218.618	-1.97174	0.61126	-3.22569	0.0012567	0.0159457
Stage 2	104887539	15756.9	-1.96946	0.457395	-4.30582	1.66366e-05	0.000548153
Stage 2	104903706	165.815	-1.95934	0.32878	-5.95943	2.53119e-09	3.50769e-07
Stage 2	104892140	273.76	-1.95731	0.334339	-5.85428	4.79075e-09	5.99268e-07
Stage 2	104892795	4833.28	-1.95154	0.334611	-5.83226	5.46801e-09	6.66296e-07
Stage 2	104899644	1570.69	-1.94673	0.686759	-2.83467	0.00458734	0.0403829
Stage 2	104892913	56.1017	-1.94351	0.489569	-3.96983	7.19241e-05	0.00178775
Stage 2	104894971	145.433	-1.93951	0.527772	-3.6749	0.00023794	0.00465183
Stage 2	104890529	1555.61	-1.93308	0.484705	-3.98817	6.6586e-05	0.00170188
Stage 2	104895177	1049.82	-1.92899	0.59405	-3.24718	0.00116553	0.0151561
Stage 2	104887929	2400.22	-1.92063	0.640544	-2.99844	0.00271362	0.0276946
Stage 2	104908933	260.535	-1.91771	0.665138	-2.88318	0.00393687	0.0362845
Stage 2	104903390	232.927	-1.90738	0.357506	-5.33524	9.54203e-08	7.25143e-06
Stage 2	104902207	5938.34	-1.90717	0.653341	-2.91911	0.00351033	0.0335554
Stage 2	104885528	17.6513	-1.90481	0.656473	-2.90158	0.00371285	0.0349642
Stage 2	104893402	61.8065	-1.90068	0.660764	-2.87649	0.00402123	0.0368136
Stage 2	gene-BevupMr001	184.173	-1.89581	0.437766	-4.33065	1.48668e-05	0.00050515
Stage 2	gene-BevupMr002	184.173	-1.89581	0.437766	-4.33065	1.48668e-05	0.00050515
Stage 2	gene-BevupMr005	184.173	-1.89581	0.437766	-4.33065	1.48668e-05	0.00050515
Stage 2	104894207	629.559	-1.88909	0.452339	-4.17626	2.96344e-05	0.000881858
Stage 2	104894747	1089.68	-1.88585	0.492826	-3.82661	0.000129919	0.00289197
Stage 2	104903395	196.361	-1.88143	0.569008	-3.3065	0.000944679	0.0130401
Stage 2	104902019	117.163	-1.86836	0.403005	-4.63607	3.55102e-06	0.000153497
Stage 2	gene-BevupMr004	669.63	-1.85702	0.486906	-3.81391	0.000136783	0.00301157
Stage 2	104896403	45.3025	-1.8544	0.649358	-2.85574	0.00429368	0.0386568
Stage 2	104891303	2151.47	-1.85078	0.631289	-2.93175	0.00337062	0.0326774
Stage 2	104885005	90.543	-1.84286	0.336516	-5.47629	4.34345e-08	3.72089e-06
Stage 2	104894855	234.119	-1.84224	0.58656	-3.14075	0.00168519	0.0197841
Stage 2	104904855	751.917	-1.84014	0.36298	-5.06954	3.98784e-07	2.31567e-05
Stage 2	104896316	119.492	-1.84	0.647649	-2.84105	0.00449654	0.0399366
Stage 2	104902192	108.279	-1.82242	0.457259	-3.98554	6.73281e-05	0.00170859
Stage 2	104892707	741.502	-1.81943	0.390634	-4.65763	3.19868e-06	0.000140414
Stage 2	104894812	746.949	-1.81515	0.542785	-3.34414	0.000825374	0.0118443
Stage 2	104893040	1578.37	-1.81232	0.612246	-2.96011	0.00307527	0.0304617
Stage 2	104897552	432.588	-1.81007	0.553148	-3.2723	0.00106678	0.0143609
Stage 2	104897483	242.831	-1.80549	0.628041	-2.8748	0.00404283	0.0369634
Stage 2	104906020	177.09	-1.80075	0.337731	-5.33189	9.71957e-08	7.34685e-06
Stage 2	104900758	1040.8	-1.79796	0.65818	-2.73172	0.00630054	0.0499765
Stage 2	104883177	34.0374	-1.79061	0.527329	-3.39563	0.000684711	0.0102852
Stage 2	104894347	234.578	-1.78921	0.32498	-5.50559	3.67929e-08	3.27905e-06
Stage 2	104892504	78.711	-1.78716	0.632372	-2.82612	0.00471153	0.041135
Stage 2	104904090	711.724	-1.7869	0.288431	-6.19524	5.81971e-10	9.24288e-08
Stage 2	104901768	3250.75	-1.78596	0.476126	-3.75102	0.000176119	0.00362858
Stage 2	104897297	593.561	-1.78244	0.571183	-3.12062	0.00180472	0.0206056
Stage 2	104894423	2852.23	-1.77556	0.31705	-5.60027	2.14023e-08	2.10084e-06
Stage 2	104899258	389.086	-1.76886	0.515201	-3.43334	0.000596184	0.0092707
Stage 2	104894247	2047.85	-1.76372	0.444238	-3.97022	7.1807e-05	0.00178775
Stage 2	104902503	1124.89	-1.76124	0.539907	-3.26211	0.00110585	0.0146968
Stage 2	104891138	87.7782	-1.75871	0.559961	-3.14077	0.00168506	0.0197841
Stage 2	104897231	108.976	-1.75866	0.574553	-3.06092	0.00220659	0.0238274
Stage 2	104904264	1609.61	-1.7565	0.491518	-3.57363	0.000352069	0.00625189
Stage 2	104902201	112.47	-1.75409	0.276795	-6.33712	2.34094e-10	4.24221e-08
Stage 2	104893190	1811.2	-1.74961	0.554934	-3.15282	0.00161703	0.0192721
Stage 2	104884519	1225.56	-1.74823	0.3249	-5.38083	7.41424e-08	5.92092e-06
Stage 2	104889808	78.3381	-1.74509	0.565925	-3.08361	0.00204509	0.0224785
Stage 2	104897396	313.339	-1.74433	0.451791	-3.86092	0.000112959	0.00258781
Stage 2	104894730	119.073	-1.74142	0.395962	-4.39794	1.09283e-05	0.000395067
Stage 2	104894907	11056.5	-1.73615	0.572352	-3.03336	0.0024185	0.0255497
Stage 2	104898689	479.732	-1.73595	0.394523	-4.40013	1.08187e-05	0.000392107
Stage 2	104892460	12331.4	-1.73343	0.387247	-4.47628	7.59566e-06	0.000290961
Stage 2	104905821	610.244	-1.73302	0.340025	-5.09675	3.45539e-07	2.09622e-05
Stage 2	104900303	129.106	-1.72919	0.470917	-3.67197	0.00024069	0.00469911
Stage 2	104892118	45.3517	-1.72769	0.492276	-3.5096	0.000448784	0.00751895
Stage 2	104897516	66.0631	-1.71958	0.509982	-3.37184	0.00074668	0.0109371
Stage 2	104899857	181.665	-1.71888	0.549969	-3.12541	0.00177558	0.0203386
Stage 2	104890226	196.493	-1.7185	0.37313	-4.60563	4.11223e-06	0.000173511
Stage 2	104908716	96.7575	-1.70944	0.410426	-4.16503	3.11306e-05	0.000920157
Stage 2	104886787	239.581	-1.70604	0.45639	-3.73813	0.000185397	0.00377606
Stage 2	104889440	4204.74	-1.70375	0.439463	-3.87689	0.000105802	0.00246784
Stage 2	104902900	43.0255	-1.69275	0.526262	-3.21655	0.00129743	0.0163015
Stage 2	104902242	358.199	-1.67697	0.538692	-3.11304	0.00185174	0.020906
Stage 2	104890326	47060.1	-1.67209	0.337743	-4.95078	7.39177e-07	3.98789e-05
Stage 2	104901796	223.746	-1.66852	0.453836	-3.67649	0.000236469	0.00462948
Stage 2	104887415	101.796	-1.6681	0.504283	-3.30786	0.000940103	0.013015
Stage 2	104884324	120.196	-1.66491	0.540379	-3.081	0.0020631	0.0225846
Stage 2	104908316	508.76	-1.66412	0.414616	-4.01364	5.97906e-05	0.00156507
Stage 2	104901391	1500.07	-1.66262	0.560349	-2.96712	0.00300608	0.0299866
Stage 2	104884475	114.862	-1.66202	0.574095	-2.89503	0.00379127	0.0354898
Stage 2	104889504	266.211	-1.66189	0.346837	-4.79155	1.65496e-06	7.8237e-05
Stage 2	104895159	509.318	-1.66055	0.575434	-2.88572	0.00390514	0.0361961
Stage 2	104893833	53.8706	-1.64966	0.436306	-3.78097	0.000156216	0.00329077
Stage 2	104886591	598.117	-1.64415	0.195336	-8.41704	3.86115e-17	3.03207e-14
Stage 2	104887545	296.379	-1.63992	0.365835	-4.48268	7.3712e-06	0.000284677
Stage 2	104887525	253.557	-1.63773	0.274172	-5.97339	2.32378e-09	3.2535e-07
Stage 2	104895944	2349.88	-1.63158	0.479937	-3.39956	0.000674936	0.0101758
Stage 2	104895951	329.267	-1.63127	0.21561	-7.56581	3.85443e-14	1.60242e-11
Stage 2	104883459	157.594	-1.63059	0.491682	-3.31635	0.000912021	0.0127638
Stage 2	104904833	3674.19	-1.62648	0.406621	-4	6.33426e-05	0.00163087
Stage 2	104891723	9881.29	-1.62428	0.425361	-3.81859	0.000134216	0.00297357
Stage 2	104883521	271.994	-1.61594	0.448903	-3.59974	0.000318535	0.005855
Stage 2	104900302	58.7306	-1.61212	0.459361	-3.5095	0.000448956	0.00751895
Stage 2	104905311	403.907	-1.6115	0.511427	-3.15099	0.00162715	0.0193601
Stage 2	104890512	442.958	-1.61018	0.317591	-5.06996	3.97894e-07	2.31567e-05
Stage 2	104895444	256.02	-1.60794	0.25352	-6.34245	2.26141e-10	4.15129e-08
Stage 2	104895784	53.5323	-1.60784	0.42222	-3.80807	0.000140053	0.00304632
Stage 2	104888273	211.554	-1.60639	0.430864	-3.7283	0.000192778	0.00390949
Stage 2	104897611	1047.86	-1.60478	0.577743	-2.77767	0.00547502	0.045503
Stage 2	104905965	836.535	-1.60351	0.467006	-3.43359	0.000595645	0.0092707
Stage 2	104902512	852.998	-1.60339	0.15465	-10.3679	3.47239e-25	5.45358e-22
Stage 2	104896022	224.013	-1.60276	0.336615	-4.76139	1.92261e-06	8.93948e-05
Stage 2	104883528	673.72	-1.59991	0.487878	-3.27932	0.00104057	0.014075
Stage 2	104899313	1324.78	-1.59667	0.561504	-2.84355	0.00446135	0.0396861
Stage 2	104906526	4279.03	-1.57076	0.302399	-5.19433	2.05459e-07	1.35709e-05
Stage 2	104895609	62.0594	-1.57069	0.358951	-4.37577	1.21003e-05	0.000430733
Stage 2	104899696	1739.06	-1.56591	0.266459	-5.87675	4.18411e-09	5.4259e-07
Stage 2	104895666	121.089	-1.55689	0.348649	-4.46548	7.9889e-06	0.000301128
Stage 2	104896877	282.649	-1.54825	0.252315	-6.13617	8.45357e-10	1.29882e-07
Stage 2	104883754	196.543	-1.53927	0.387136	-3.97605	7.00704e-05	0.00176406
Stage 2	104895470	785.302	-1.53881	0.187097	-8.22466	1.9575e-16	1.31758e-13
Stage 2	104907848	5149.9	-1.53281	0.466074	-3.28877	0.00100627	0.0136897
Stage 2	104904440	200.008	-1.53115	0.321646	-4.76035	1.9326e-06	8.95648e-05
Stage 2	104908585	1350.92	-1.52845	0.241674	-6.3244	2.54216e-10	4.50476e-08
Stage 2	104895877	1509.02	-1.51809	0.29071	-5.22202	1.76986e-07	1.18564e-05
Stage 2	104903862	1001.72	-1.51705	0.433262	-3.50145	0.000462731	0.0076859
Stage 2	104892796	866.189	-1.50677	0.340266	-4.42823	9.50116e-06	0.00035065
Stage 2	104889940	986.355	-1.50547	0.412498	-3.64964	0.000262605	0.00504337
Stage 2	104906525	159.836	-1.50535	0.464055	-3.24391	0.00117902	0.0152057
Stage 2	104903437	561.773	-1.50285	0.318376	-4.72036	2.35431e-06	0.000107004
Stage 2	104906529	568.604	-1.48975	0.199142	-7.48085	7.38424e-14	2.89934e-11
Stage 2	104906946	388.738	-1.4831	0.340333	-4.35781	1.31372e-05	0.000456253
Stage 2	104901924	822.588	-1.47965	0.488264	-3.03043	0.00244207	0.0257084
Stage 2	104884890	1030.1	-1.47674	0.337521	-4.37527	1.21282e-05	0.000430733
Stage 2	104899438	91.9573	-1.46876	0.417474	-3.5182	0.00043448	0.00735494
Stage 2	104895559	39.0734	-1.4671	0.508312	-2.88622	0.00389904	0.036187
Stage 2	104903642	2608.89	-1.46612	0.435394	-3.36734	0.000758957	0.0110711
Stage 2	104897385	1696.4	-1.46364	0.322378	-4.54014	5.62168e-06	0.000228999
Stage 2	104905621	494.96	-1.45765	0.502077	-2.90324	0.00369328	0.0348115
Stage 2	104906598	173.608	-1.45679	0.486445	-2.99478	0.00274644	0.0279317
Stage 2	104904861	647.694	-1.45331	0.387475	-3.75072	0.000176327	0.00362858
Stage 2	104906839	166.359	-1.44347	0.279966	-5.1559	2.52414e-07	1.60715e-05
Stage 2	104906974	541.396	-1.44206	0.491421	-2.93448	0.00334107	0.0324578
Stage 2	104908931	5400.64	-1.41754	0.294278	-4.81701	1.45729e-06	7.11251e-05
Stage 2	104883022	2010.19	-1.41606	0.409266	-3.45999	0.00054019	0.00864732
Stage 2	104894191	92.5947	-1.41355	0.354545	-3.98694	6.69317e-05	0.00170465
Stage 2	104898130	428.876	-1.4121	0.494363	-2.85641	0.00428462	0.0385998
Stage 2	104894017	190.932	-1.41022	0.334653	-4.21398	2.50904e-05	0.000779458
Stage 2	104887006	263.133	-1.41007	0.325709	-4.32923	1.49628e-05	0.00050598
Stage 2	104900239	266.385	-1.40921	0.450715	-3.12661	0.00176836	0.0202724
Stage 2	104888384	642.253	-1.40747	0.365155	-3.85445	0.00011599	0.00263589
Stage 2	104887937	75.9013	-1.40738	0.473676	-2.97118	0.00296656	0.0296551
Stage 2	104891102	2961.5	-1.40313	0.477466	-2.9387	0.00329591	0.0321294
Stage 2	104896313	56.5759	-1.40313	0.419044	-3.3484	0.000812793	0.0116756
Stage 2	104889883	1683.89	-1.40141	0.479817	-2.92072	0.0034922	0.0334858
Stage 2	104898239	56.4228	-1.3978	0.389153	-3.5919	0.000328277	0.00599309
Stage 2	104886441	352.305	-1.39586	0.258486	-5.40015	6.65854e-08	5.3782e-06
Stage 2	104891694	84.7243	-1.3941	0.396418	-3.51674	0.000436874	0.00738661
Stage 2	104891505	10807.2	-1.38715	0.48008	-2.88941	0.00385962	0.0359393
Stage 2	104908619	10807.2	-1.38715	0.48008	-2.88941	0.00385962	0.0359393
Stage 2	104904788	2298.28	-1.36912	0.354054	-3.86699	0.000110186	0.00254491
Stage 2	104893692	125.964	-1.36818	0.444186	-3.08019	0.00206868	0.0225972
Stage 2	104903358	563.336	-1.36416	0.401047	-3.4015	0.000670183	0.0101208
Stage 2	104890906	90.6186	-1.36207	0.444521	-3.06413	0.00218306	0.0236095
Stage 2	104888504	116.486	-1.35383	0.404246	-3.34904	0.000810926	0.011672
Stage 2	104907781	532.084	-1.34996	0.453939	-2.97387	0.00294073	0.0295148
Stage 2	104889661	1865.81	-1.34971	0.298062	-4.52828	5.94667e-06	0.000238796
Stage 2	104901931	49.803	-1.34895	0.489444	-2.75608	0.00584992	0.0474404
Stage 2	104901963	1449.34	-1.34836	0.252487	-5.3403	9.27911e-08	7.16722e-06
Stage 2	104893417	439.107	-1.34548	0.285418	-4.71406	2.42827e-06	0.00010966
Stage 2	104884299	102.504	-1.34455	0.28892	-4.6537	3.26033e-06	0.000142677
Stage 2	104903523	229.977	-1.34429	0.447503	-3.00398	0.00266469	0.0273136
Stage 2	104892330	682.617	-1.33997	0.370415	-3.61748	0.00029749	0.00552851
Stage 2	104904246	13899	-1.33844	0.388136	-3.44837	0.000563985	0.00888268
Stage 2	104908468	679.953	-1.33574	0.306422	-4.35917	1.30559e-05	0.000454544
Stage 2	104899750	3258.44	-1.33458	0.475085	-2.80914	0.00496745	0.0425014
Stage 2	104903671	168.831	-1.33074	0.411055	-3.23737	0.00120637	0.0154527
Stage 2	104892562	2457.67	-1.33041	0.426101	-3.12229	0.00179452	0.0205278
Stage 2	104884811	1016.53	-1.32817	0.229434	-5.78892	7.0842e-09	8.3446e-07
Stage 2	104897411	397.734	-1.32765	0.260405	-5.09843	3.42491e-07	2.08668e-05
Stage 2	104898023	1558.6	-1.32725	0.323413	-4.1039	4.06249e-05	0.00114847
Stage 2	104903446	1370.26	-1.32606	0.226271	-5.86049	4.61506e-09	5.82445e-07
Stage 2	104891495	95.4117	-1.32286	0.42561	-3.10815	0.00188259	0.0211362
Stage 2	104884722	145.241	-1.31869	0.424383	-3.10731	0.00188799	0.0211799
Stage 2	104903767	2677.56	-1.31202	0.292171	-4.49061	7.10207e-06	0.000275035
Stage 2	104904474	875.057	-1.3106	0.385849	-3.39667	0.000682099	0.0102678
Stage 2	104892934	95.4221	-1.30956	0.365102	-3.58683	0.000334718	0.00607124
Stage 2	104891416	2894.95	-1.30811	0.245667	-5.32473	1.01102e-07	7.56128e-06
Stage 2	104894249	494.275	-1.30744	0.264454	-4.94391	7.65692e-07	4.11523e-05
Stage 2	104897698	98.3693	-1.30657	0.470889	-2.77468	0.0055256	0.0456751
Stage 2	104888467	284.914	-1.30464	0.195282	-6.68083	2.37598e-11	5.41685e-09
Stage 2	104892198	212.957	-1.3015	0.36488	-3.56693	0.000361188	0.0063579
Stage 2	104884212	43221.1	-1.30077	0.400006	-3.25186	0.00114652	0.0149827
Stage 2	104905738	3417.07	-1.30013	0.376619	-3.4521	0.000556235	0.00880446
Stage 2	104892601	135.227	-1.29047	0.396837	-3.2519	0.00114636	0.0149827
Stage 2	104893001	1204.17	-1.2898	0.381953	-3.37686	0.000733195	0.0108294
Stage 2	104892070	646.19	-1.28465	0.27563	-4.66077	3.15034e-06	0.000138723
Stage 2	104897541	365.114	-1.28321	0.336569	-3.81263	0.000137498	0.00301792
Stage 2	104894358	131.931	-1.28283	0.393821	-3.25739	0.00112443	0.0148111
Stage 2	104889711	3136.63	-1.27843	0.277385	-4.60886	4.04873e-06	0.000171858
Stage 2	104903675	2851.89	-1.27792	0.394756	-3.23724	0.00120692	0.0154527
Stage 2	104899973	321.462	-1.27526	0.37419	-3.40807	0.000654247	0.00996528
Stage 2	104900875	2521.19	-1.27151	0.379693	-3.34877	0.000811711	0.011672
Stage 2	104907049	855.396	-1.2709	0.226253	-5.61717	1.94106e-08	1.91867e-06
Stage 2	104892827	100.903	-1.26493	0.407714	-3.1025	0.00191893	0.0214367
Stage 2	104906293	809.363	-1.26481	0.281519	-4.49279	7.02957e-06	0.000273727
Stage 2	104895973	297.36	-1.26357	0.402464	-3.13959	0.00169182	0.0198236
Stage 2	104899868	2936.47	-1.26175	0.174462	-7.23226	4.7503e-13	1.52603e-10
Stage 2	104890863	4324.67	-1.26174	0.309936	-4.07098	4.68162e-05	0.00130009
Stage 2	104892385	51.5994	-1.25868	0.377889	-3.33082	0.000865919	0.0122338
Stage 2	104897278	141.435	-1.24723	0.346635	-3.59812	0.000320531	0.0058764
Stage 2	104890621	3829.45	-1.24348	0.372977	-3.33394	0.000856265	0.0121519
Stage 2	104904786	3248.66	-1.24319	0.378096	-3.28803	0.00100891	0.0137124
Stage 2	104892334	1592.51	-1.24302	0.24454	-5.0831	3.71328e-07	2.20534e-05
Stage 2	104894579	3474.01	-1.23922	0.166913	-7.42436	1.13326e-13	4.10733e-11
Stage 2	104898927	579.141	-1.23439	0.179701	-6.86914	6.45902e-12	1.60172e-09
Stage 2	104887662	339.276	-1.23407	0.369466	-3.34015	0.000837328	0.0119418
Stage 2	104894593	152.375	-1.232	0.273721	-4.50092	6.76611e-06	0.000267896
Stage 2	104899985	1830.15	-1.23138	0.256065	-4.80888	1.51781e-06	7.37258e-05
Stage 2	104895488	861.726	-1.22943	0.304027	-4.04382	5.2587e-05	0.00143497
Stage 2	104898505	163.777	-1.22934	0.28463	-4.31907	1.5669e-05	0.000524836
Stage 2	104892731	345.008	-1.22404	0.310581	-3.94112	8.11027e-05	0.00196974
Stage 2	104904462	1352.7	-1.22333	0.364865	-3.35282	0.000799917	0.0115258
Stage 2	104896348	821.071	-1.22323	0.364216	-3.35854	0.000783561	0.0113596
Stage 2	104902006	7189.03	-1.22029	0.395505	-3.0854	0.00203276	0.0223604
Stage 2	104894456	1178.42	-1.21578	0.269417	-4.51261	6.40336e-06	0.000256407
Stage 2	104908670	425.384	-1.21539	0.213798	-5.68475	1.31002e-08	1.44665e-06
Stage 2	104901386	12948.4	-1.21488	0.442774	-2.74379	0.00607342	0.0487035
Stage 2	104906222	929.954	-1.21124	0.318076	-3.80802	0.000140086	0.00304632
Stage 2	104896985	268.856	-1.20822	0.342866	-3.5239	0.000425248	0.00726903
Stage 2	104900586	95.5994	-1.20273	0.361414	-3.32785	0.000875175	0.0123459
Stage 2	104895668	295.109	-1.20206	0.29094	-4.13166	3.60158e-05	0.00103683
Stage 2	104900652	190.72	-1.2001	0.287124	-4.17973	2.91853e-05	0.000872164
Stage 2	104889938	421.622	-1.19732	0.267322	-4.47892	7.50216e-06	0.000288945
Stage 2	104898312	431.262	-1.19461	0.404142	-2.95592	0.00311735	0.0307708
Stage 2	104905334	4957.56	-1.18596	0.361621	-3.27956	0.00103969	0.014075
Stage 2	104907197	294.226	-1.18352	0.32162	-3.67987	0.000233349	0.0045811
Stage 2	104904951	267.325	-1.18202	0.296183	-3.99084	6.58384e-05	0.00168592
Stage 2	104900326	236.127	-1.18173	0.272255	-4.34054	1.42133e-05	0.000488079
Stage 2	104894588	2132.31	-1.17938	0.230988	-5.1058	3.29393e-07	2.01772e-05
Stage 2	104906018	4645.66	-1.17809	0.39878	-2.95425	0.00313433	0.0309168
Stage 2	104908406	1543.92	-1.17725	0.292	-4.03169	5.5378e-05	0.00148107
Stage 2	104902510	526.493	-1.17687	0.324405	-3.62779	0.000285863	0.00535898
Stage 2	104891352	231.9	-1.17626	0.230387	-5.1056	3.29744e-07	2.01772e-05
Stage 2	104898131	5015.92	-1.17077	0.424484	-2.7581	0.00581376	0.0472284
Stage 2	104907472	2628.22	-1.16357	0.261222	-4.45432	8.4159e-06	0.000314706
Stage 2	104906647	982.671	-1.16008	0.31537	-3.67848	0.000234625	0.00459975
Stage 2	104890433	282.632	-1.15945	0.27114	-4.27622	1.90091e-05	0.000617687
Stage 2	104889798	887.286	-1.1578	0.239823	-4.82771	1.38111e-06	6.84981e-05
Stage 2	104904231	3595.27	-1.15363	0.418894	-2.75399	0.00588737	0.0476621
Stage 2	104895991	2035.95	-1.15065	0.376674	-3.05477	0.00225234	0.0241766
Stage 2	104884697	339.358	-1.14971	0.215795	-5.32782	9.93987e-08	7.47341e-06
Stage 2	104899038	417.544	-1.14759	0.217189	-5.28385	1.26494e-07	9.12243e-06
Stage 2	104902483	508.548	-1.1416	0.272703	-4.18626	2.83593e-05	0.000858369
Stage 2	104892586	238.238	-1.14122	0.410697	-2.77874	0.00545696	0.0453997
Stage 2	104908021	342.785	-1.13966	0.336392	-3.38789	0.000704333	0.0104836
Stage 2	104884705	4646.89	-1.13531	0.303207	-3.74433	0.000180873	0.00369456
Stage 2	104888047	1131.06	-1.13457	0.319905	-3.54659	0.000390245	0.00678553
Stage 2	104884158	704.408	-1.13241	0.269745	-4.19808	2.69189e-05	0.000826136
Stage 2	104908887	5558.43	-1.13123	0.364343	-3.10485	0.00190378	0.0213232
Stage 2	104883284	79.9023	-1.13106	0.359664	-3.14476	0.00166223	0.0196462
Stage 2	104896028	14680.6	-1.13031	0.231707	-4.87817	1.07073e-06	5.50357e-05
Stage 2	104902021	1753.21	-1.1285	0.26313	-4.28875	1.79682e-05	0.000585207
Stage 2	104905251	143.684	-1.12417	0.398351	-2.82206	0.00477159	0.0413274
Stage 2	104891296	276.039	-1.12278	0.365964	-3.06801	0.00215493	0.0233588
Stage 2	104907851	235.254	-1.12013	0.295931	-3.78511	0.000153639	0.00325104
Stage 2	109133520	100.28	-1.11831	0.301379	-3.71063	0.000206746	0.00412179
Stage 2	104897986	475.838	-1.11548	0.392191	-2.84422	0.00445201	0.0396279
Stage 2	104896818	2325.85	-1.11494	0.2904	-3.83934	0.000123365	0.00276969
Stage 2	104883179	510.992	-1.11237	0.178818	-6.22068	4.95012e-10	7.95113e-08
Stage 2	104903659	215.027	-1.11113	0.354777	-3.13192	0.00173668	0.0201497
Stage 2	104883756	132.632	-1.11077	0.317802	-3.49515	0.000473802	0.00782382
Stage 2	104894728	563.866	-1.11001	0.356284	-3.11552	0.0018362	0.0207971
Stage 2	104887492	2020.24	-1.10901	0.191802	-5.78209	7.37794e-09	8.61877e-07
Stage 2	104891656	160.79	-1.10785	0.234064	-4.73312	2.21094e-06	0.000101138
Stage 2	104889216	1637.17	-1.10716	0.399518	-2.77125	0.00558418	0.0458948
Stage 2	104904799	447.488	-1.10713	0.268486	-4.12361	3.72978e-05	0.00106291
Stage 2	104898979	85.7155	-1.10585	0.387362	-2.85483	0.00430595	0.0387426
Stage 2	104886534	3328.56	-1.10551	0.147409	-7.49965	6.39902e-14	2.58429e-11
Stage 2	104889834	167.322	-1.1031	0.383437	-2.87687	0.0040164	0.0368059
Stage 2	104906527	531.656	-1.10066	0.258608	-4.25611	2.08018e-05	0.000663733
Stage 2	104900345	153.164	-1.09981	0.272851	-4.03082	5.55827e-05	0.00148238
Stage 2	104905903	5855.05	-1.09912	0.29939	-3.67122	0.000241396	0.00470638
Stage 2	104888713	2423.53	-1.09806	0.216993	-5.06033	4.18541e-07	2.40491e-05
Stage 2	104908687	331.006	-1.0978	0.37814	-2.90316	0.00369419	0.0348115
Stage 2	104904940	4745.73	-1.09597	0.273778	-4.00313	6.25097e-05	0.00161827
Stage 2	104905055	1521.23	-1.09508	0.320458	-3.41723	0.00063262	0.0097091
Stage 2	104884004	93.6097	-1.09291	0.35238	-3.1015	0.00192542	0.0214806
Stage 2	104895479	296.034	-1.09197	0.26387	-4.13828	3.49921e-05	0.00101321
Stage 2	104898486	2641.49	-1.09024	0.324669	-3.35801	0.000785054	0.0113696
Stage 2	104908274	450.015	-1.09022	0.348575	-3.12766	0.00176202	0.0202634
Stage 2	104901435	415.511	-1.09009	0.218339	-4.99264	5.95598e-07	3.31042e-05
Stage 2	104894121	548.673	-1.08572	0.371714	-2.92085	0.00349075	0.0334858
Stage 2	104900105	910.248	-1.08561	0.269748	-4.02454	5.70862e-05	0.00151391
Stage 2	104895885	2763.56	-1.08485	0.213208	-5.08821	3.61463e-07	2.16495e-05
Stage 2	104883299	239.156	-1.08097	0.333804	-3.23834	0.00120228	0.0154352
Stage 2	104905243	311.563	-1.07869	0.306108	-3.52387	0.000425291	0.00726903
Stage 2	104895441	3629.93	-1.07737	0.222354	-4.84529	1.26427e-06	6.33704e-05
Stage 2	104893519	1013.76	-1.07714	0.297222	-3.62402	0.000290057	0.00542322
Stage 2	104895129	9405.08	-1.06874	0.294435	-3.6298	0.000283643	0.0053386
Stage 2	104903948	475.456	-1.06423	0.251826	-4.22607	2.37806e-05	0.000743669
Stage 2	104884948	6628.38	-1.06029	0.29023	-3.65328	0.000258911	0.00499278
Stage 2	104889907	155.311	-1.05832	0.243717	-4.34242	1.40924e-05	0.000485843
Stage 2	104903964	75.7574	-1.05676	0.370636	-2.85122	0.00435522	0.0390356
Stage 2	104908527	5512.42	-1.05252	0.279477	-3.76603	0.000165862	0.00346301
Stage 2	104903947	1557.86	-1.05121	0.214426	-4.90246	9.46457e-07	5.01055e-05
Stage 2	104892743	2012.37	-1.04897	0.321159	-3.26619	0.00109004	0.014563
Stage 2	104906875	191.629	-1.04351	0.225748	-4.62244	3.79244e-06	0.000162305
Stage 2	104897992	1432.85	-1.04328	0.291657	-3.57706	0.000347478	0.00620368
Stage 2	104901946	2655.06	-1.0423	0.262198	-3.97525	7.03064e-05	0.00176515
Stage 2	104894538	298.628	-1.04173	0.18394	-5.66338	1.48417e-08	1.60143e-06
Stage 2	104902501	923.395	-1.04087	0.27396	-3.79937	0.000145067	0.00313057
Stage 2	104887188	700.68	-1.03733	0.375638	-2.7615	0.00575361	0.0468745
Stage 2	104904678	389.555	-1.03538	0.18977	-5.45593	4.87165e-08	4.0746e-06
Stage 2	104902141	2044.37	-1.03209	0.270439	-3.81634	0.000135447	0.00299147
Stage 2	104890000	2593.54	-1.03069	0.291775	-3.53249	0.000411663	0.00709617
Stage 2	104909096	791.049	-1.02664	0.259177	-3.96115	7.45907e-05	0.00183364
Stage 2	104891684	744.404	-1.0254	0.270165	-3.79545	0.000147375	0.00316106
Stage 2	104888298	428.961	-1.02534	0.265127	-3.86735	0.000110024	0.00254491
Stage 2	104902002	878.151	-1.02422	0.175609	-5.83238	5.46436e-09	6.66296e-07
Stage 2	104899215	2116.79	-1.02328	0.144695	-7.07197	1.52755e-12	4.4983e-10
Stage 2	104897277	1512.59	-1.02261	0.22679	-4.50909	6.51074e-06	0.00025997
Stage 2	104900284	848.312	-1.02206	0.321978	-3.17431	0.00150191	0.0182384
Stage 2	104900752	464.104	-1.01957	0.36297	-2.80895	0.00497027	0.0425014
Stage 2	104892087	645.578	-1.01936	0.324219	-3.14404	0.00166633	0.0196462
Stage 2	104895641	607.642	-1.01599	0.18507	-5.48974	4.02518e-08	3.49055e-06
Stage 2	104896926	216.832	-1.01555	0.214206	-4.74098	2.12689e-06	9.76092e-05
Stage 2	104895311	410.895	-1.01451	0.257053	-3.94671	7.92334e-05	0.00192765
Stage 2	104898656	175.33	-1.01431	0.266962	-3.79947	0.000145004	0.00313057
Stage 2	104895615	2414.86	-1.01144	0.288642	-3.50413	0.000458096	0.00761787
Stage 2	104895965	454.852	-1.01125	0.33699	-3.00083	0.00269244	0.0275394
Stage 2	104884272	318.337	-1.01068	0.270481	-3.7366	0.000186522	0.00379351
Stage 2	104888371	21046.9	-1.00935	0.229099	-4.40573	1.05428e-05	0.000384078
Stage 2	104903678	401.393	-1.0083	0.225721	-4.46701	7.93196e-06	0.000300585
Stage 2	104905988	316.852	-1.00812	0.280722	-3.59117	0.000329199	0.00599642
Stage 2	104903237	451.568	-1.00787	0.358518	-2.81121	0.00493555	0.0423069
Stage 2	104909039	283.478	-1.00782	0.320551	-3.14401	0.00166647	0.0196462
Stage 2	104907104	319.265	-1.00631	0.339604	-2.96319	0.00304472	0.0302865
Stage 2	104894969	1450.65	-1.00398	0.180644	-5.5578	2.73189e-08	2.59163e-06
Stage 2	104891143	926.315	-1.00394	0.19504	-5.14735	2.64186e-07	1.66708e-05
Stage 2	104888767	571.308	-1.00381	0.270396	-3.71235	0.000205341	0.00409957
Stage 2	104904564	2256.44	-1.00082	0.318012	-3.1471	0.00164898	0.0195376
Stage 2	104887646	13314.1	-1.00022	0.251241	-3.98114	6.85843e-05	0.00173735
Stage 2	104889085	408.349	1.0013	0.257074	3.89497	9.82095e-05	0.00231751
Stage 2	104889293	784.687	1.00131	0.30742	3.25715	0.00112537	0.0148111
Stage 2	104883232	226.807	1.00265	0.284621	3.52273	0.000427123	0.00728049
Stage 2	104884790	62.744	1.01331	0.352648	2.87343	0.00406043	0.0370892
Stage 2	104894122	230.643	1.0154	0.19405	5.23265	1.67094e-07	1.13551e-05
Stage 2	104895274	102.316	1.02121	0.290089	3.52032	0.000431022	0.00730516
Stage 2	104899257	196.823	1.02169	0.250138	4.08453	4.4167e-05	0.00123624
Stage 2	104886684	183.118	1.02421	0.350691	2.92054	0.00349428	0.0334858
Stage 2	104899528	164.205	1.02773	0.338036	3.04029	0.00236353	0.0251092
Stage 2	104897244	372.698	1.03011	0.336378	3.06235	0.00219606	0.0237318
Stage 2	104908654	3622.03	1.03154	0.214793	4.80251	1.56693e-06	7.50796e-05
Stage 2	104905743	357.824	1.03385	0.227143	4.55156	5.32497e-06	0.000218804
Stage 2	104894200	185.275	1.04469	0.333878	3.12897	0.0017542	0.0202084
Stage 2	104908108	211.056	1.04514	0.2308	4.52832	5.94534e-06	0.000238796
Stage 2	104888144	169.321	1.04586	0.372393	2.80847	0.00497768	0.042539
Stage 2	104903246	293.191	1.05862	0.372786	2.83975	0.00451494	0.0399366
Stage 2	104888246	4136.87	1.05925	0.375113	2.82383	0.00474535	0.0413027
Stage 2	104903762	246.264	1.06135	0.308555	3.43976	0.000582239	0.0091197
Stage 2	104903921	445.027	1.06251	0.267771	3.96796	7.24916e-05	0.00179452
Stage 2	104900195	551.34	1.06258	0.331496	3.20542	0.00134866	0.0167548
Stage 2	104886804	162.211	1.06612	0.360393	2.95823	0.00309415	0.0306059
Stage 2	104887318	6736.59	1.06947	0.328051	3.26008	0.0011138	0.0147412
Stage 2	104902902	88.4503	1.0753	0.357071	3.01144	0.0026001	0.0269051
Stage 2	104897983	237.013	1.07808	0.365186	2.95214	0.00315578	0.031085
Stage 2	104895333	415.559	1.08078	0.337443	3.20285	0.00136075	0.0168574
Stage 2	104894600	767.064	1.08172	0.136458	7.92717	2.24198e-15	1.21886e-12
Stage 2	104898824	94.2797	1.08398	0.346386	3.1294	0.00175163	0.0202084
Stage 2	104891827	507.847	1.09015	0.312135	3.49257	0.000478396	0.0078786
Stage 2	104902551	1122.5	1.0928	0.174301	6.26962	3.61924e-10	6.16362e-08
Stage 2	104897675	118.101	1.09343	0.398243	2.74564	0.00603927	0.0485734
Stage 2	104888646	1250.9	1.09459	0.305994	3.57716	0.000347344	0.00620368
Stage 2	104903937	982.285	1.10217	0.335946	3.28078	0.00103521	0.0140294
Stage 2	104897374	502.245	1.10336	0.209047	5.27804	1.30574e-07	9.36885e-06
Stage 2	104885099	288.012	1.10542	0.351916	3.14116	0.00168281	0.0197841
Stage 2	104900584	206.126	1.10696	0.331172	3.34254	0.000830141	0.0118886
Stage 2	104903527	172.656	1.10706	0.373927	2.96064	0.00307004	0.0304409
Stage 2	104886564	56.3091	1.11261	0.364628	3.05136	0.00227804	0.0243571
Stage 2	104894253	608.087	1.11794	0.26857	4.16255	3.14708e-05	0.000922905
Stage 2	104902105	122.793	1.12132	0.273215	4.10416	4.05779e-05	0.00114847
Stage 2	104903694	97.6084	1.12425	0.295983	3.79837	0.000145651	0.00313839
Stage 2	104889922	71.3228	1.12648	0.374994	3.00401	0.00266451	0.0273136
Stage 2	104895428	82.7639	1.12971	0.386399	2.92368	0.00345921	0.0332625
Stage 2	104900049	2048.82	1.13282	0.245863	4.60751	4.07517e-06	0.000172463
Stage 2	104899185	74.0001	1.14284	0.368381	3.10234	0.00191998	0.0214367
Stage 2	104901814	1026.52	1.14363	0.262289	4.36018	1.29954e-05	0.000453557
Stage 2	104908960	104.525	1.14768	0.319646	3.59046	0.00033009	0.00600492
Stage 2	104895435	350.648	1.14952	0.274197	4.19231	2.76131e-05	0.000841189
Stage 2	104898363	353.894	1.15366	0.331182	3.48347	0.000494964	0.00811638
Stage 2	104893913	531.653	1.16045	0.223638	5.18899	2.11441e-07	1.3901e-05
Stage 2	104891722	707.946	1.16099	0.189862	6.1149	9.66202e-10	1.4529e-07
Stage 2	104891817	401.611	1.16839	0.311296	3.75332	0.000174505	0.00360618
Stage 2	104884309	199.469	1.1688	0.325423	3.59165	0.000328592	0.00599309
Stage 2	104907583	209.712	1.17355	0.369943	3.17225	0.00151262	0.018337
Stage 2	104906955	312.249	1.17357	0.413167	2.84042	0.0045054	0.0399366
Stage 2	104901902	104.069	1.1811	0.337512	3.49943	0.000466261	0.00771733
Stage 2	104908501	363.331	1.18537	0.41822	2.83434	0.00459211	0.0403917
Stage 2	104899292	351.003	1.18868	0.293375	4.05175	5.08351e-05	0.00139525
Stage 2	104898832	226.751	1.18869	0.309212	3.84425	0.000120921	0.00273201
Stage 2	104894828	88.8238	1.18905	0.340694	3.4901	0.000482847	0.00792688
Stage 2	109133834	239.121	1.19105	0.415776	2.86465	0.00417475	0.037973
Stage 2	104904693	228.733	1.19537	0.355696	3.36065	0.000777602	0.0112848
Stage 2	104907273	209.645	1.1969	0.250609	4.77596	1.78856e-06	8.34367e-05
Stage 2	104891292	863.751	1.19797	0.293833	4.07705	4.561e-05	0.0012741
Stage 2	104887152	354.467	1.2032	0.255739	4.70481	2.541e-06	0.00011351
Stage 2	104895856	1456.66	1.20647	0.158504	7.61163	2.70652e-14	1.22588e-11
Stage 2	104899676	458.887	1.20677	0.20108	6.00144	1.95581e-09	2.79246e-07
Stage 2	104906150	484.063	1.2123	0.376443	3.2204	0.0012801	0.0161626
Stage 2	104899617	336.92	1.21435	0.416413	2.9162	0.00354319	0.0337942
Stage 2	104894137	142.959	1.22537	0.438748	2.79287	0.00522422	0.043955
Stage 2	104902220	639.962	1.23339	0.363505	3.39306	0.000691169	0.0103712
Stage 2	104892317	227.68	1.23354	0.232951	5.29529	1.18828e-07	8.65791e-06
Stage 2	104893046	269.303	1.23615	0.428337	2.88592	0.00390277	0.0361961
Stage 2	104896523	100.397	1.24001	0.393082	3.15457	0.00160734	0.0191765
Stage 2	104887251	498.873	1.24602	0.361353	3.44821	0.000564319	0.00888268
Stage 2	104899680	72.3136	1.24932	0.308661	4.04754	5.17596e-05	0.00141513
Stage 2	104888308	65.3051	1.25946	0.423533	2.9737	0.00294237	0.0295148
Stage 2	104886773	741.645	1.2635	0.322718	3.91517	9.03391e-05	0.00217908
Stage 2	104897829	339.791	1.26456	0.44227	2.85926	0.00424632	0.0383771
Stage 2	104889690	350.994	1.26711	0.422904	2.99621	0.00273361	0.0278383
Stage 2	104884307	574.562	1.26963	0.437788	2.90011	0.00373034	0.0351055
Stage 2	104893150	220.399	1.27472	0.260902	4.88581	1.03005e-06	5.33327e-05
Stage 2	104888189	88.3389	1.2763	0.38565	3.30948	0.000934692	0.0129767
Stage 2	104903814	323.746	1.28129	0.199791	6.41316	1.42535e-10	2.7599e-08
Stage 2	104890819	54.9174	1.28635	0.470781	2.73238	0.00628788	0.0499321
Stage 2	104894263	223.099	1.28983	0.238135	5.41637	6.08226e-08	4.94096e-06
Stage 2	104906288	1935.52	1.29106	0.414322	3.11607	0.00183277	0.0207915
Stage 2	104901821	1202.97	1.29338	0.225787	5.72833	1.01426e-08	1.14692e-06
Stage 2	104906932	301.487	1.30423	0.412895	3.15875	0.00158448	0.0189641
Stage 2	104903266	202.046	1.30578	0.321599	4.06029	4.90126e-05	0.00135059
Stage 2	104892412	57.6796	1.31199	0.470448	2.7888	0.00529034	0.0443686
Stage 2	104901238	161.839	1.31466	0.420154	3.12899	0.00175406	0.0202084
Stage 2	104904498	270.759	1.31471	0.273507	4.80686	1.5332e-06	7.42185e-05
Stage 2	104892043	69.4882	1.31536	0.451721	2.9119	0.00359242	0.0342176
Stage 2	104905468	146.417	1.31669	0.466444	2.82282	0.00476037	0.0413274
Stage 2	104894269	1852.32	1.31748	0.255288	5.16077	2.45939e-07	1.58737e-05
Stage 2	104883898	113.289	1.3235	0.29703	4.45577	8.35932e-06	0.000313419
Stage 2	104895966	217.8	1.32844	0.458908	2.89478	0.00379418	0.0354936
Stage 2	104892083	75.2074	1.335	0.423203	3.15451	0.00160765	0.0191765
Stage 2	104908018	150.233	1.3383	0.427985	3.12697	0.00176615	0.0202634
Stage 2	104901570	100.79	1.34544	0.414538	3.24564	0.00117188	0.0152057
Stage 2	104896999	129.228	1.34579	0.435526	3.09003	0.00200138	0.0221185
Stage 2	104893148	440.9	1.3556	0.483574	2.80329	0.0050584	0.0430419
Stage 2	104893103	108.16	1.37706	0.275888	4.99136	5.99552e-07	3.31042e-05
Stage 2	104890670	287.903	1.37884	0.45834	3.00834	0.00262677	0.0271216
Stage 2	104885358	177.852	1.38573	0.339949	4.07628	4.57624e-05	0.00127584
Stage 2	104888986	306.359	1.39338	0.307342	4.53364	5.79757e-06	0.000235484
Stage 2	104883309	1437.96	1.40406	0.456515	3.07559	0.00210084	0.0228778
Stage 2	104903665	597.246	1.40524	0.46756	3.00547	0.00265172	0.0272326
Stage 2	104895575	1074.15	1.4058	0.372743	3.7715	0.000162266	0.00340807
Stage 2	104892651	430.394	1.4127	0.350416	4.03149	5.54249e-05	0.00148107
Stage 2	104890764	362.906	1.41485	0.446321	3.17003	0.00152421	0.0184458
Stage 2	104900876	308.786	1.4182	0.23358	6.07158	1.26659e-09	1.88456e-07
Stage 2	104890704	58.8295	1.42043	0.484952	2.92902	0.00340032	0.0328302
Stage 2	104891890	1142.43	1.42478	0.444566	3.20487	0.00135124	0.0167548
Stage 2	104888648	254.85	1.43763	0.425092	3.38193	0.000719784	0.0106536
Stage 2	104902481	350.125	1.4381	0.454017	3.1675	0.00153757	0.0185281
Stage 2	104895423	62.2174	1.43829	0.463479	3.10325	0.00191405	0.0214213
Stage 2	104894232	68.0874	1.44295	0.393438	3.66754	0.000244893	0.00476799
Stage 2	104908950	220.156	1.44302	0.250983	5.74948	8.95169e-09	1.02872e-06
Stage 2	104887852	119.279	1.4448	0.457568	3.15756	0.00159098	0.0190258
Stage 2	109136305	39.9067	1.46066	0.504079	2.89768	0.00375936	0.035308
Stage 2	104895246	1494.71	1.46073	0.482601	3.02678	0.00247176	0.025927
Stage 2	104888709	63.43	1.46444	0.502955	2.91167	0.00359507	0.0342197
Stage 2	104895143	14100.7	1.46741	0.484236	3.03036	0.00244262	0.0257084
Stage 2	104890185	63.6466	1.46842	0.390185	3.7634	0.00016762	0.00349146
Stage 2	104885066	85.0254	1.47319	0.479857	3.07005	0.0021402	0.0232527
Stage 2	104894688	263.695	1.47556	0.270594	5.45307	4.95086e-08	4.11649e-06
Stage 2	104903892	173.639	1.4816	0.261122	5.67396	1.39535e-08	1.51814e-06
Stage 2	104892149	99.991	1.48289	0.428185	3.4632	0.000533787	0.00860328
Stage 2	104886505	813.577	1.48448	0.446281	3.32635	0.000879923	0.0123882
Stage 2	104905884	2131.6	1.49173	0.537917	2.77316	0.00555156	0.0457707
Stage 2	104902773	2017.32	1.50354	0.478416	3.14274	0.00167374	0.0197153
Stage 2	104890527	609.506	1.50967	0.398462	3.78873	0.000151417	0.00321695
Stage 2	104897778	153.892	1.53044	0.404295	3.78544	0.000153438	0.00325104
Stage 2	104908800	1128.77	1.53549	0.343585	4.46903	7.85745e-06	0.000298562
Stage 2	104888021	171.692	1.54508	0.39629	3.89887	9.66421e-05	0.00229201
Stage 2	104907429	131.975	1.54724	0.398158	3.88601	0.000101906	0.00238484
Stage 2	104888179	43.1255	1.55512	0.446709	3.48128	0.000499032	0.00816879
Stage 2	104896726	179.479	1.57963	0.275399	5.73581	9.70498e-09	1.10629e-06
Stage 2	104897406	184.311	1.59408	0.432807	3.68311	0.000230405	0.00452959
Stage 2	104889986	103.195	1.60115	0.492324	3.25222	0.00114505	0.0149827
Stage 2	104891357	214.428	1.60962	0.350941	4.58659	4.50554e-06	0.000187815
Stage 2	104901761	109.995	1.61058	0.360655	4.4657	7.9808e-06	0.000301128
Stage 2	104889224	136.975	1.61696	0.433901	3.72657	0.000194104	0.00392178
Stage 2	104886553	84.5834	1.62279	0.52352	3.09977	0.00193669	0.0215893
Stage 2	104890511	781.568	1.62575	0.258889	6.2797	3.39217e-10	5.84736e-08
Stage 2	104884356	82.8765	1.6304	0.32162	5.06935	3.99185e-07	2.31567e-05
Stage 2	104884912	343.815	1.64293	0.544628	3.01661	0.0025562	0.0265286
Stage 2	104884593	382.147	1.64468	0.248212	6.6261	3.44668e-11	7.38164e-09
Stage 2	104905980	37.2707	1.66479	0.565324	2.94485	0.00323114	0.0316948
Stage 2	104893501	274.59	1.66481	0.598186	2.7831	0.0053842	0.0449657
Stage 2	104890100	316.734	1.66944	0.567347	2.94254	0.0032553	0.0318875
Stage 2	104902340	2086.34	1.67489	0.42668	3.92541	8.6583e-05	0.00209923
Stage 2	104886797	336.981	1.67752	0.388643	4.31636	1.58624e-05	0.000530061
Stage 2	104905611	1613.2	1.6878	0.607824	2.77679	0.00548979	0.0455656
Stage 2	104883019	183.505	1.68813	0.473366	3.56623	0.000362151	0.00636692
Stage 2	104893147	89.6481	1.68953	0.359135	4.70444	2.54564e-06	0.00011351
Stage 2	109134779	80.8131	1.69127	0.448884	3.76771	0.00016475	0.00344904
Stage 2	104905231	1719.6	1.692	0.45112	3.75068	0.000176359	0.00362858
Stage 2	104894184	44.4347	1.69226	0.61764	2.73988	0.00614616	0.049138
Stage 2	104884690	87.0787	1.69993	0.483482	3.51601	0.000438089	0.0073965
Stage 2	104888707	104.86	1.70414	0.399536	4.26529	1.99639e-05	0.000642732
Stage 2	104894646	194.143	1.7118	0.474817	3.60518	0.000311932	0.00574858
Stage 2	104891674	46.8982	1.71367	0.591663	2.89636	0.00377516	0.0353993
Stage 2	104897638	450.445	1.72329	0.507959	3.39258	0.000692366	0.0103781
Stage 2	104900978	2190.62	1.74024	0.546905	3.18198	0.0014627	0.0178852
Stage 2	104885370	370.123	1.74582	0.600576	2.90691	0.0036502	0.0346047
Stage 2	104891805	91.8661	1.74751	0.453526	3.85317	0.000116597	0.00264543
Stage 2	104895674	569.954	1.75104	0.5468	3.20235	0.00136311	0.0168718
Stage 2	104908276	163.296	1.75544	0.502562	3.49297	0.000477679	0.0078786
Stage 2	104895675	56.4786	1.76169	0.456828	3.85636	0.000115087	0.00262766
Stage 2	104899659	179.137	1.76236	0.410304	4.29527	1.74483e-05	0.000569589
Stage 2	104906315	169.504	1.78536	0.465004	3.83946	0.000123307	0.00276969
Stage 2	104885424	386.646	1.79577	0.474009	3.78848	0.000151573	0.00321695
Stage 2	104907674	248.916	1.80296	0.494845	3.64348	0.000268977	0.00511843
Stage 2	104908033	116.406	1.81142	0.429765	4.21491	2.49882e-05	0.000777992
Stage 2	104898591	44.0965	1.8323	0.49501	3.70154	0.000214293	0.00425614
Stage 2	104884391	542.682	1.83546	0.574506	3.19486	0.001399	0.0172105
Stage 2	104891825	180.458	1.83891	0.288594	6.37196	1.86631e-10	3.51738e-08
Stage 2	104884591	34.9958	1.84332	0.483537	3.81216	0.000137757	0.00301891
Stage 2	104897720	10112	1.85219	0.334931	5.53006	3.20129e-08	2.97699e-06
Stage 2	104888220	114.17	1.86846	0.522557	3.57561	0.000349417	0.00622042
Stage 2	104898223	199.67	1.87326	0.347003	5.39838	6.72449e-08	5.40061e-06
Stage 2	104894225	58.3742	1.87438	0.416439	4.50097	6.76428e-06	0.000267896
Stage 2	104889792	49.1036	1.87919	0.496987	3.78116	0.000156101	0.00329077
Stage 2	104899208	145.859	1.89608	0.410231	4.62199	3.80069e-06	0.000162305
Stage 2	104887634	135.244	1.89882	0.543258	3.49524	0.000473628	0.00782382
Stage 2	104904071	93.4426	1.89887	0.577632	3.28734	0.0010114	0.0137331
Stage 2	104902315	48.9044	1.90399	0.674677	2.82208	0.00477131	0.0413274
Stage 2	104895732	408.624	1.9051	0.250395	7.60839	2.77526e-14	1.22588e-11
Stage 2	104905710	1205.22	1.9174	0.476953	4.0201	5.81725e-05	0.00153408
Stage 2	104895737	32.7508	1.92466	0.689267	2.79233	0.005233	0.0440026
Stage 2	104888577	564.52	1.93048	0.493324	3.91321	9.10774e-05	0.00219315
Stage 2	104888764	1197.41	1.93855	0.375919	5.15683	2.51164e-07	1.60642e-05
Stage 2	104886595	71.6945	1.9484	0.511175	3.81162	0.00013806	0.00302086
Stage 2	104892253	650.14	1.98141	0.577192	3.43284	0.000597291	0.00927769
Stage 2	104898341	215.456	1.99129	0.704891	2.82497	0.00472853	0.0412433
Stage 2	104903717	1186.23	1.99746	0.721323	2.76916	0.00562012	0.0460181
Stage 2	104896315	45.236	1.99811	0.431824	4.62714	3.70753e-06	0.000159288
Stage 2	104897241	21.6308	2.00544	0.659923	3.0389	0.00237445	0.0251973
Stage 2	104907059	195.417	2.00715	0.2528	7.93966	2.02735e-15	1.19402e-12
Stage 2	104900580	3179.09	2.02051	0.500995	4.033	5.50683e-05	0.00147983
Stage 2	104908645	2694.16	2.0282	0.593745	3.41594	0.00063562	0.00974457
Stage 2	104883460	114.312	2.03577	0.714607	2.8488	0.00438844	0.0392351
Stage 2	104901088	191.708	2.0525	0.71244	2.88094	0.00396493	0.0364434
Stage 2	104903810	86.1915	2.0534	0.5162	3.97791	6.95228e-05	0.00175483
Stage 2	104887769	256.439	2.06114	0.741286	2.78049	0.00542772	0.0452363
Stage 2	104900677	165.228	2.08482	0.720353	2.89416	0.0038017	0.0355035
Stage 2	104893151	76.8533	2.13428	0.377085	5.65995	1.51419e-08	1.60926e-06
Stage 2	104883129	90.796	2.13882	0.625414	3.41985	0.000626559	0.00964751
Stage 2	104906696	39.0659	2.13925	0.515927	4.14642	3.37721e-05	0.000984265
Stage 2	104904998	146.644	2.14253	0.674236	3.17772	0.00148438	0.0180877
Stage 2	104902747	22.3389	2.16199	0.609109	3.54943	0.000386063	0.00674537
Stage 2	104905516	184.084	2.16323	0.78119	2.76915	0.0056203	0.0460181
Stage 2	104890176	379.095	2.17189	0.749898	2.89624	0.0037766	0.0353993
Stage 2	104894328	164.647	2.17417	0.326553	6.65794	2.77696e-11	6.13317e-09
Stage 2	104897372	101.477	2.17824	0.684304	3.18315	0.0014568	0.0178439
Stage 2	104892596	296.781	2.18339	0.450959	4.84165	1.28765e-06	6.40875e-05
Stage 2	104902099	77.8129	2.20562	0.451242	4.88788	1.01927e-06	5.31382e-05
Stage 2	104904878	2735.96	2.22314	0.575701	3.86162	0.000112639	0.00258467
Stage 2	104895050	319.426	2.24038	0.641512	3.49235	0.000478792	0.0078786
Stage 2	104906165	63.9636	2.25703	0.746759	3.02243	0.00250757	0.0261969
Stage 2	104894420	28.88	2.26061	0.546788	4.13435	3.55962e-05	0.00102684
Stage 2	104895493	30.8959	2.26777	0.728409	3.11332	0.00184996	0.020906
Stage 2	104891588	52.582	2.29101	0.641878	3.56924	0.000358023	0.00632583
Stage 2	104899896	514.867	2.29576	0.706796	3.24812	0.00116169	0.0151201
Stage 2	104888926	398.661	2.31189	0.34562	6.68912	2.24516e-11	5.2025e-09
Stage 2	104895538	117.761	2.31538	0.722131	3.20632	0.00134446	0.0167548
Stage 2	104892470	572.581	2.31951	0.419849	5.52464	3.30161e-08	3.00856e-06
Stage 2	104906092	6615.68	2.32577	0.644563	3.6083	0.000308211	0.00570231
Stage 2	104884147	112.87	2.32789	0.796649	2.9221	0.0034768	0.0333863
Stage 2	104898586	472.897	2.33258	0.631039	3.69641	0.000218671	0.00433508
Stage 2	104897248	88.7828	2.33337	0.803175	2.90519	0.00367035	0.0346795
Stage 2	104888533	87.8571	2.34761	0.819926	2.86319	0.00419392	0.0380739
Stage 2	104894559	32.2291	2.36334	0.565146	4.18182	2.8919e-05	0.000869189
Stage 2	104908583	362.3	2.3696	0.308286	7.68635	1.51391e-14	7.37901e-12
Stage 2	104890125	86.7246	2.41165	0.768119	3.13968	0.00169135	0.0198236
Stage 2	104907798	399.428	2.43288	0.693361	3.50882	0.000450102	0.00752519
Stage 2	104905235	562.301	2.44232	0.753453	3.24151	0.00118899	0.0153064
Stage 2	104886268	60.977	2.45143	0.534594	4.58558	4.52719e-06	0.000187815
Stage 2	104903484	51.0854	2.46743	0.868721	2.8403	0.00450705	0.0399366
Stage 2	104889017	358.991	2.47533	0.719574	3.43999	0.000581744	0.0091197
Stage 2	104904452	279.86	2.47887	0.747697	3.31534	0.000915322	0.0127973
Stage 2	104897509	1042.38	2.48377	0.623068	3.98635	6.70961e-05	0.00170576
Stage 2	104889135	224.99	2.48954	0.862084	2.88781	0.00387929	0.0360274
Stage 2	104883350	123.029	2.50288	0.788383	3.1747	0.00149993	0.0182301
Stage 2	104883132	20.9905	2.51034	0.829404	3.02668	0.00247255	0.025927
Stage 2	104893050	89.6893	2.54333	0.794751	3.20016	0.00137353	0.016971
Stage 2	104892943	323.931	2.56983	0.817062	3.1452	0.00165971	0.0196462
Stage 2	104888495	51.2117	2.5887	0.905156	2.85995	0.00423709	0.0383181
Stage 2	104905587	28.3296	2.58966	0.782531	3.30934	0.000935172	0.0129767
Stage 2	104902957	29.1239	2.59002	0.847215	3.0571	0.00223487	0.024096
Stage 2	104899245	175.054	2.59368	0.799329	3.24482	0.00117527	0.0152057
Stage 2	104908590	131.01	2.6088	0.762257	3.42247	0.000620557	0.00960199
Stage 2	109133600	32.8312	2.63725	0.620003	4.25361	2.10351e-05	0.000666662
Stage 2	104900718	72.8265	2.6387	0.6106	4.32148	1.54985e-05	0.000520359
Stage 2	104888426	671.816	2.66845	0.828638	3.22028	0.00128066	0.0161626
Stage 2	104890844	87.8161	2.68294	0.916228	2.92825	0.00340879	0.0328716
Stage 2	104903454	209.691	2.71058	0.658327	4.11737	3.83223e-05	0.00108991
Stage 2	104892563	510.943	2.71835	0.785514	3.46061	0.00053896	0.00863741
Stage 2	104902836	87.5507	2.73056	0.894265	3.05341	0.00226258	0.0242102
Stage 2	104892947	30.7017	2.74416	0.677077	4.05295	5.05757e-05	0.00139083
Stage 2	104888821	23.5977	2.75422	0.645169	4.26899	1.96357e-05	0.000633677
Stage 2	104884539	24.5711	2.75739	0.855777	3.22209	0.00127261	0.0161041
Stage 2	104899278	62.6943	2.76829	0.765354	3.617	0.000298035	0.00552851
Stage 2	104899317	266.375	2.7791	0.665547	4.17567	2.97114e-05	0.000882291
Stage 2	104902146	80.1368	2.78974	0.889273	3.1371	0.00170628	0.0199283
Stage 2	104901104	27.9789	2.79856	0.903515	3.09741	0.00195221	0.0216767
Stage 2	104906754	102.454	2.80065	0.858793	3.26115	0.00110962	0.0147133
Stage 2	104883872	58.953	2.81532	0.88834	3.1692	0.00152861	0.0184558
Stage 2	104888292	587.692	2.83319	0.541419	5.2329	1.66875e-07	1.13551e-05
Stage 2	104888740	94.9588	2.84255	0.382289	7.43561	1.04085e-13	3.87168e-11
Stage 2	104895173	47.7981	2.84328	0.922967	3.08059	0.00206593	0.0225846
Stage 2	104891155	92.0231	2.85591	0.685993	4.16318	3.13849e-05	0.000922298
Stage 2	104890547	42.3203	2.86798	0.928738	3.08803	0.00201486	0.022198
Stage 2	104894425	98.5294	2.87436	0.963627	2.98285	0.00285575	0.0288328
Stage 2	104894100	315.851	2.88036	0.698383	4.12433	3.7182e-05	0.00106178
Stage 2	104893141	16.5366	2.88484	1.01772	2.8346	0.00458825	0.0403829
Stage 2	104901831	43.4368	2.88967	0.919103	3.14401	0.00166649	0.0196462
Stage 2	104907959	41.4293	2.89781	1.02937	2.81512	0.00487594	0.041974
Stage 2	104891180	118.436	2.93247	0.907239	3.2323	0.00122798	0.0156798
Stage 2	104907255	29.0186	2.94003	1.03144	2.85042	0.00436611	0.0390848
Stage 2	104886612	96.4915	2.95239	0.966729	3.054	0.00225813	0.024182
Stage 2	104903536	190.126	2.97136	0.510271	5.8231	5.77677e-09	6.97903e-07
Stage 2	104897619	131.697	2.98037	0.904794	3.29398	0.000987793	0.0135164
Stage 2	104886587	2956.22	2.99339	0.541891	5.52397	3.31424e-08	3.00856e-06
Stage 2	104892338	132.179	3.02135	0.914959	3.30217	0.000959407	0.0131535
Stage 2	104892217	50.7199	3.02666	0.778476	3.88793	0.000101103	0.00236996
Stage 2	104889281	93.6899	3.02818	0.912865	3.31723	0.000909153	0.0127363
Stage 2	104887089	44.615	3.03326	1.01725	2.98182	0.00286542	0.0288686
Stage 2	104898142	62.6785	3.04188	0.891495	3.41211	0.000644611	0.00983972
Stage 2	104896319	21.1371	3.05059	1.09908	2.77558	0.00551036	0.0456292
Stage 2	104904293	82.2514	3.06363	0.8653	3.54054	0.000399303	0.00690839
Stage 2	104894526	385.357	3.07626	0.499474	6.15901	7.32005e-10	1.14965e-07
Stage 2	104892684	22.3294	3.07874	1.02395	3.00673	0.00264074	0.0271863
Stage 2	104897285	58.1517	3.09366	0.547747	5.64798	1.62344e-08	1.68688e-06
Stage 2	104885125	102.692	3.1013	0.871472	3.55869	0.000372704	0.0065281
Stage 2	104907596	33.8039	3.10357	0.809228	3.83523	0.000125447	0.00279684
Stage 2	104894315	21.5972	3.1096	1.12116	2.77356	0.00554471	0.0457707
Stage 2	104887481	15.9978	3.13585	1.12897	2.77762	0.00547581	0.045503
Stage 2	104886500	250.946	3.13768	0.31329	10.0153	1.30613e-23	1.67838e-20
Stage 2	104888032	250.122	3.16706	0.767898	4.12432	3.7183e-05	0.00106178
Stage 2	104906210	51.4238	3.23564	0.950028	3.40584	0.000659611	0.00999315
Stage 2	104900818	62.7259	3.2483	0.942565	3.44624	0.000568449	0.00893774
Stage 2	104887257	51.8354	3.24992	0.849464	3.82585	0.00013032	0.00289634
Stage 2	104891650	47.2708	3.25169	1.02721	3.16554	0.00154794	0.0186214
Stage 2	104898371	96.6209	3.26682	0.400595	8.15491	3.49435e-16	2.24512e-13
Stage 2	104883631	32.233	3.27333	0.559819	5.84712	5.00169e-09	6.20165e-07
Stage 2	104907247	204.602	3.28433	0.630296	5.21077	1.88058e-07	1.24798e-05
Stage 2	104903715	271.89	3.29492	0.953239	3.45655	0.000547139	0.00870682
Stage 2	104902917	297.528	3.32493	0.82666	4.02212	5.76757e-05	0.00152668
Stage 2	104900010	28.9498	3.32749	1.0599	3.13943	0.00169276	0.0198236
Stage 2	104907243	393.541	3.34367	0.682029	4.90253	9.46084e-07	5.01055e-05
Stage 2	104908460	250.676	3.35049	0.299398	11.1908	4.52458e-29	1.2791e-25
Stage 2	104895181	151.09	3.36917	1.08396	3.10819	0.00188236	0.0211362
Stage 2	104904874	92.4924	3.38459	0.927668	3.64849	0.000263788	0.00505237
Stage 2	104895198	85.9041	3.41597	0.917618	3.72265	0.000197143	0.00396965
Stage 2	104907883	44.6975	3.4227	1.05257	3.25177	0.00114689	0.0149827
Stage 2	104891810	207.913	3.43981	0.780129	4.40928	1.03714e-05	0.000378811
Stage 2	104899148	210.521	3.45183	0.909736	3.79432	0.000148049	0.00316114
Stage 2	104887913	54.2711	3.50924	0.886951	3.95652	7.60502e-05	0.00185981
Stage 2	104893710	26.3584	3.5465	1.19898	2.95793	0.00309715	0.0306141
Stage 2	104895207	55.1353	3.55146	0.935127	3.79784	0.000145963	0.00314031
Stage 2	104891716	44.847	3.55666	0.977557	3.63832	0.000274426	0.00520673
Stage 2	104897392	49.8733	3.55892	1.01541	3.5049	0.000456774	0.00760482
Stage 2	104899312	178.471	3.56371	0.513302	6.9427	3.8467e-12	1.02591e-09
Stage 2	104887848	62.9083	3.57066	1.04419	3.41955	0.000627248	0.00964761
Stage 2	104907244	614.456	3.59564	0.663408	5.41994	5.96177e-08	4.87107e-06
Stage 2	104898900	81.3739	3.63211	0.592778	6.12727	8.93994e-10	1.35877e-07
Stage 2	104892184	106.012	3.63281	1.0161	3.57525	0.000349896	0.0062211
Stage 2	104888688	24.2572	3.65534	0.721105	5.06908	3.99733e-07	2.31567e-05
Stage 2	104895119	208.944	3.77157	0.548976	6.87019	6.41184e-12	1.60172e-09
Stage 2	104908888	627.166	3.78718	0.764492	4.95385	7.27601e-07	3.94048e-05
Stage 2	104895590	19.3394	3.82859	1.25537	3.04977	0.00229017	0.0244498
Stage 2	104904812	24.4673	3.89226	1.28277	3.03427	0.00241117	0.0254914
Stage 2	104907249	96.416	3.89433	0.900844	4.32298	1.53933e-05	0.000518058
Stage 2	104907917	124.522	3.90297	0.532061	7.33556	2.20789e-13	7.80212e-11
Stage 2	104891060	95.3791	3.91773	0.711648	5.50515	3.6885e-08	3.27905e-06
Stage 2	104895934	24.1515	3.9403	1.41935	2.77613	0.00550096	0.0456047
Stage 2	104908168	1199.69	3.97277	0.794937	4.99759	5.80508e-07	3.25615e-05
Stage 2	104902219	48.1631	3.98458	1.34213	2.96885	0.00298916	0.0298599
Stage 2	104884816	20.1853	3.99494	1.13447	3.52142	0.000429239	0.00729241
Stage 2	104899673	44.075	4.02278	1.20735	3.33191	0.000862517	0.0122161
Stage 2	104889371	45.9161	4.02745	1.08322	3.71805	0.000200769	0.00401964
Stage 2	104900930	32.0473	4.07144	1.17645	3.4608	0.000538573	0.00863741
Stage 2	104908775	25.7911	4.15439	1.02805	4.04105	5.32116e-05	0.00144366
Stage 2	104898529	1696.95	4.16905	0.75424	5.52749	3.24854e-08	3.00118e-06
Stage 2	104895160	102.862	4.1728	1.24431	3.3535	0.00079795	0.0115092
Stage 2	104903542	17.3598	4.21275	1.1552	3.64676	0.000265566	0.00507953
Stage 2	104895826	257.774	4.27699	0.890333	4.80381	1.55677e-06	7.50796e-05
Stage 2	104898789	32.6278	4.30284	1.14746	3.74988	0.000176919	0.00363482
Stage 2	104884862	25.0206	4.33608	1.41688	3.06031	0.00221107	0.0238576
Stage 2	104892971	53.6415	4.38609	0.78631	5.57807	2.43206e-08	2.33859e-06
Stage 2	104897132	49.5812	4.41383	0.98172	4.49601	6.92396e-06	0.000271862
Stage 2	104908871	640.154	4.44454	0.83114	5.34753	8.91649e-08	6.98422e-06
Stage 2	104904625	74.2106	4.46201	1.14057	3.91209	9.15027e-05	0.00219373
Stage 2	104885084	129.15	4.49423	0.568092	7.91109	2.55153e-15	1.33577e-12
Stage 2	109135030	46.9435	4.49935	0.883043	5.09528	3.48219e-07	2.10345e-05
Stage 2	104892517	52.3609	4.51378	1.51725	2.97498	0.00293007	0.0294361
Stage 2	104895152	39.731	4.55682	1.27185	3.58282	0.000339908	0.00612052
Stage 2	104905313	88.1903	4.61908	0.740146	6.24077	4.35427e-10	7.32709e-08
Stage 2	104908801	90.6298	4.67355	0.796637	5.86661	4.44809e-09	5.6643e-07
Stage 2	104887541	19.1791	4.68127	1.41727	3.30302	0.000956491	0.0131262
Stage 2	104900078	32.6093	4.68449	1.04649	4.47639	7.59164e-06	0.000290961
Stage 2	104902617	70.7486	4.73542	0.902924	5.24454	1.56669e-07	1.09546e-05
Stage 2	109134483	32.9343	4.77591	1.7089	2.79473	0.00519428	0.0438336
Stage 2	104888603	30.9434	4.78533	0.861814	5.55263	2.81405e-08	2.65178e-06
Stage 2	104901414	30.4579	4.7938	1.32901	3.60706	0.00030969	0.00572218
Stage 2	104907245	509.032	4.92396	0.618993	7.95479	1.7944e-15	1.10278e-12
Stage 2	104886776	924.056	4.9466	0.842882	5.86867	4.39311e-09	5.64515e-07
Stage 2	104888352	48.4853	5.09822	0.933187	5.46324	4.67529e-08	3.93365e-06
Stage 2	104907248	34.0492	5.17452	1.41389	3.65977	0.000252446	0.00489481
Stage 2	109136144	26.8623	5.17753	0.920676	5.62362	1.87001e-08	1.88804e-06
Stage 2	104908355	19.6917	5.1878	1.47733	3.51161	0.000445398	0.00748596
Stage 2	104902086	74.9042	5.20231	1.36784	3.8033	0.000142781	0.0030954
Stage 2	104898354	46.0938	5.21066	1.43362	3.63462	0.000278392	0.00526784
Stage 2	104903502	26.8516	5.22771	1.20252	4.3473	1.37824e-05	0.000476318
Stage 2	104892892	22.9063	5.40695	1.29255	4.18317	2.87477e-05	0.000868266
Stage 2	104905024	40.0324	5.46705	0.865057	6.31987	2.61784e-10	4.5683e-08
Stage 2	104898539	67.7874	5.50916	1.2672	4.3475	1.37695e-05	0.000476318
Stage 2	104884875	173.389	5.53249	0.591084	9.3599	7.98124e-21	9.40124e-18
Stage 2	104892258	17.4192	5.57308	1.40435	3.96845	7.23425e-05	0.00179397
Stage 2	104903138	45.0768	5.96151	1.19359	4.9946	5.89583e-07	3.29397e-05
Stage 2	104885057	65.9064	6.15698	0.876534	7.02424	2.15241e-12	6.20904e-10
Stage 2	104883287	44.4944	6.3546	1.07435	5.91484	3.32201e-09	4.42988e-07
Stage 2	104901102	165.674	6.37871	2.01068	3.17242	0.00151175	0.018337
Stage 2	104904413	16.3116	6.39239	1.5991	3.99748	6.40202e-05	0.00164532
Stage 2	104899339	48.7527	6.48965	1.0262	6.32395	2.54956e-10	4.50476e-08
Stage 2	104897606	70.6434	6.59496	0.964422	6.83826	8.01634e-12	1.92053e-09
Stage 2	109135038	19.3702	6.64577	1.44398	4.60239	4.17664e-06	0.000175705
Stage 2	104891708	40.9275	6.81474	1.1542	5.9043	3.54155e-09	4.67849e-07
Stage 2	104882807	24.6446	6.99335	1.46242	4.78204	1.73526e-06	8.1488e-05
Stage 2	104894198	179.361	7.01111	1.31338	5.33821	9.38692e-08	7.21109e-06
Stage 2	104892515	670.652	7.03644	1.75606	4.00695	6.15078e-05	0.00159525
Stage 2	104899672	100.904	7.1658	1.20619	5.94084	2.83573e-09	3.81744e-07
Stage 2	104897594	15.8337	7.3279	1.4247	5.14347	2.69713e-07	1.69145e-05
Stage 2	104889213	16.5181	7.38751	1.52458	4.84562	1.26219e-06	6.33704e-05
Stage 2	104895862	34.5323	7.48465	1.5891	4.71	2.47719e-06	0.000111513
Stage 2	104899291	293.987	7.52018	0.547995	13.7231	7.38686e-43	5.22066e-39
Stage 2	104883286	19.1542	7.60316	1.71609	4.43051	9.40112e-06	0.000347866
Stage 2	104895780	72.263	7.64542	1.18692	6.4414	1.18377e-10	2.35671e-08
Stage 2	109134729	20.7952	7.72096	1.3819	5.58722	2.30729e-08	2.2338e-06
Stage 2	104900539	974.597	7.75335	1.58389	4.89513	9.82394e-07	5.16213e-05
Stage 2	104907083	80.1497	7.84462	1.38953	5.64551	1.6469e-08	1.68688e-06
Stage 2	104908788	45.7846	7.89262	1.26716	6.22857	4.70702e-10	7.73649e-08
Stage 2	104893171	23.9802	7.9267	2.35036	3.37254	0.000744773	0.0109338
Stage 2	104895007	49.4256	8.00266	1.87316	4.27228	1.93484e-05	0.000625835
Stage 2	104892239	94.1303	8.04022	2.55426	3.14777	0.00164523	0.0195095
Stage 2	104897605	26.1174	8.04983	2.32902	3.45632	0.000547603	0.00870682
Stage 2	104888937	26.8286	8.08871	1.41595	5.71257	1.11283e-08	1.2484e-06
Stage 2	109135208	30.8008	8.28841	1.3939	5.94621	2.74414e-09	3.72966e-07
Stage 2	104890908	33.5963	8.41334	1.3109	6.41801	1.38068e-10	2.71054e-08
Stage 2	104894506	33.7878	8.42066	1.39388	6.04117	1.52998e-09	2.25273e-07
Stage 2	104897593	344.125	8.9105	0.770993	11.5572	6.79092e-31	2.39974e-27
Stage 2	104900575	2204.69	9.70644	1.72676	5.62119	1.89649e-08	1.9012e-06
Stage 2	104908785	139.433	10.4661	2.37028	4.41556	1.00751e-05	0.000368941
Stage 3	104908655	198.249	-11.1321	1.22118	-9.11582	7.80793e-20	4.71294e-17
Stage 3	104891968	920.804	-10.1833	1.39767	-7.28592	3.19472e-13	7.78111e-11
Stage 3	104898521	74.6468	-9.72312	1.26899	-7.66209	1.82931e-14	6.34908e-12
Stage 3	104884910	364.693	-9.56696	0.949506	-10.0757	7.07388e-24	7.01476e-21
Stage 3	104891661	62.0868	-9.45693	1.29613	-7.29626	2.95884e-13	7.33529e-11
Stage 3	104899612	308.598	-9.3359	0.921036	-10.1363	3.81238e-24	4.07133e-21
Stage 3	104889102	96.3603	-9.12685	1.23477	-7.39152	1.45158e-13	3.80232e-11
Stage 3	104895151	88.2208	-8.998	1.24834	-7.20796	5.67951e-13	1.2926e-10
Stage 3	104904679	87.1171	-8.98082	1.27805	-7.02697	2.11071e-12	4.37359e-10
Stage 3	104897828	232.119	-8.91939	0.896882	-9.94489	2.65468e-23	2.45699e-20
Stage 3	104890790	211.923	-8.79056	0.910123	-9.65865	4.51763e-22	3.68931e-19
Stage 3	104909122	37.2368	-8.71947	1.30517	-6.68074	2.37736e-11	4.12561e-09
Stage 3	104901356	37.0436	-8.71285	1.33788	-6.51243	7.39454e-11	1.22212e-08
Stage 3	104899259	36.9034	-8.70459	1.50595	-5.78012	7.46473e-09	9.0906e-07
Stage 3	104895150	186.663	-8.6051	0.907835	-9.47871	2.57446e-21	1.88112e-18
Stage 3	104885383	65.6091	-8.57013	1.26708	-6.7637	1.34513e-11	2.46613e-09
Stage 3	104888554	312.767	-8.48235	2.65318	-3.19705	0.00138842	0.0292051
Stage 3	104890474	28.7567	-8.34743	1.34758	-6.1944	5.85077e-10	8.73401e-08
Stage 3	104890998	53.8795	-8.28524	1.66275	-4.98285	6.26536e-07	4.53031e-05
Stage 3	104889707	289.735	-8.25512	1.73585	-4.75566	1.97801e-06	0.000127724
Stage 3	104889702	52.4114	-8.24712	1.3355	-6.17532	6.60287e-10	9.64923e-08
Stage 3	109134802	49.5244	-8.16278	1.3165	-6.20038	5.63271e-10	8.59329e-08
Stage 3	104883090	47.8044	-8.11401	1.368	-5.93128	3.00574e-09	3.82832e-07
Stage 3	104885716	22.2531	-7.97588	1.37844	-5.78615	7.20167e-09	8.84785e-07
Stage 3	104896865	19.6834	-7.79952	1.40898	-5.53558	3.10199e-08	3.23797e-06
Stage 3	104895326	18.9453	-7.74453	1.45057	-5.33897	9.34746e-08	8.42668e-06
Stage 3	104890377	18.0132	-7.67349	1.46931	-5.2225	1.76524e-07	1.46747e-05
Stage 3	104888816	63.1754	-7.62505	1.12461	-6.78017	1.20038e-11	2.28286e-09
Stage 3	104885142	172.248	-7.47954	0.832598	-8.98337	2.62599e-19	1.45827e-16
Stage 3	104897205	84.8118	-7.42573	1.38799	-5.35	8.79563e-08	8.02227e-06
Stage 3	104908584	51.1705	-7.32685	1.23365	-5.93915	2.86504e-09	3.6829e-07
Stage 3	104895760	77.142	-7.31275	0.93347	-7.83395	4.72793e-15	1.82327e-12
Stage 3	104891662	27.1938	-7.29517	1.42063	-5.13518	2.81878e-07	2.22348e-05
Stage 3	104902213	240.273	-7.24501	0.785827	-9.21959	2.98225e-20	1.97155e-17
Stage 3	104900576	25.7243	-7.2152	1.78759	-4.03627	5.43072e-05	0.00222403
Stage 3	104891718	69.2292	-7.1608	0.997634	-7.17778	7.08536e-13	1.56137e-10
Stage 3	104890454	22.2404	-7.00423	1.35727	-5.16055	2.4623e-07	1.95338e-05
Stage 3	104900577	19.626	-6.82179	2.11492	-3.22556	0.00125727	0.0270615
Stage 3	104902848	123.958	-6.77969	0.643398	-10.5373	5.81332e-26	6.72552e-23
Stage 3	104896205	407.068	-6.64086	1.17109	-5.67068	1.42231e-08	1.57968e-06
Stage 3	104908643	233.716	-6.43348	0.598909	-10.742	6.4638e-27	8.1579e-24
Stage 3	104900579	499.893	-6.3415	1.89481	-3.34677	0.0008176	0.019638
Stage 3	104897764	1322.76	-6.34131	2.11527	-2.99787	0.00271871	0.0488593
Stage 3	104900323	62.0481	-6.25769	0.855408	-7.31545	2.56528e-13	6.47523e-11
Stage 3	104894389	24.1833	-6.24301	1.7261	-3.61684	0.000298218	0.00864335
Stage 3	104901778	169.481	-6.14673	0.895473	-6.86423	6.68513e-12	1.36485e-09
Stage 3	104906860	31.8594	-6.05034	1.33183	-4.54287	5.54932e-06	0.000313176
Stage 3	104900077	30.6958	-6.00433	1.31736	-4.55783	5.16839e-06	0.000295279
Stage 3	104897759	27.7419	-5.83367	1.21444	-4.80358	1.55857e-06	0.000104027
Stage 3	109134400	190.615	-5.74408	1.39534	-4.11663	3.84448e-05	0.00167313
Stage 3	104905953	33.4266	-5.72277	1.37331	-4.16715	3.08428e-05	0.00137682
Stage 3	104901166	66.055	-5.6013	0.86908	-6.44509	1.1553e-10	1.88694e-08
Stage 3	104901359	94.5503	-5.60087	0.721209	-7.76594	8.10395e-15	2.96071e-12
Stage 3	104902531	29.1117	-5.50606	1.42088	-3.87509	0.000106584	0.00382166
Stage 3	104888793	21.9998	-5.48373	1.3937	-3.93467	8.33126e-05	0.00316019
Stage 3	104890653	20.126	-5.39454	1.78302	-3.0255	0.00248221	0.0462557
Stage 3	104893987	20.6542	-5.39116	1.16835	-4.61432	3.94379e-06	0.000232986
Stage 3	104897766	11055.6	-5.34432	1.38194	-3.86728	0.000110058	0.00389779
Stage 3	104902527	97.9405	-5.32238	0.665012	-8.00343	1.20997e-15	4.9406e-13
Stage 3	104891851	5903.6	-5.06563	1.60728	-3.15168	0.00162335	0.0330455
Stage 3	104890896	25.0991	-4.94032	1.35403	-3.6486	0.000263669	0.00790295
Stage 3	104884529	103.597	-4.8601	0.676745	-7.18158	6.89099e-13	1.54303e-10
Stage 3	104904879	42.485	-4.84914	0.929722	-5.21569	1.83134e-07	1.51336e-05
Stage 3	104897755	40.7688	-4.79659	1.13224	-4.23639	2.27139e-05	0.00104416
Stage 3	104890041	164.917	-4.75116	0.593509	-8.0052	1.1927e-15	4.9406e-13
Stage 3	104891333	28.9167	-4.66157	0.934733	-4.98706	6.13044e-07	4.45597e-05
Stage 3	104898375	54.6346	-4.64307	0.62748	-7.39954	1.36654e-13	3.6484e-11
Stage 3	104890996	415.91	-4.56199	1.42191	-3.20835	0.00133499	0.0283305
Stage 3	104904921	52.1571	-4.54329	0.72567	-6.26083	3.82943e-10	5.97348e-08
Stage 3	104893088	320.211	-4.43131	0.363814	-12.1801	3.96609e-34	7.86589e-31
Stage 3	104900770	17.6298	-4.41592	1.10625	-3.9918	6.55741e-05	0.00263874
Stage 3	104882862	145.147	-4.36714	0.58095	-7.51724	5.59449e-14	1.65252e-11
Stage 3	104889706	81.6358	-4.36585	0.998769	-4.37123	1.23551e-05	0.000614788
Stage 3	104907843	295.615	-4.29664	1.29419	-3.31995	0.000900326	0.0210247
Stage 3	104888351	312.366	-4.20893	0.265601	-15.8468	1.47966e-56	5.13553e-53
Stage 3	104883714	107.074	-4.17815	0.732256	-5.70585	1.15763e-08	1.30662e-06
Stage 3	104896516	22.5827	-4.07631	0.931359	-4.37673	1.20473e-05	0.000604179
Stage 3	104893232	21.9307	-4.07206	1.15006	-3.54074	0.000399005	0.011038
Stage 3	104896025	41.1216	-4.07096	0.947126	-4.29823	1.72169e-05	0.000818571
Stage 3	104889676	38.8872	-4.07021	1.02644	-3.96538	7.32786e-05	0.00285766
Stage 3	104890347	44.5236	-4.03053	0.674525	-5.97535	2.29597e-09	3.0649e-07
Stage 3	104886814	23.9563	-3.9933	0.883104	-4.52189	6.129e-06	0.00033708
Stage 3	104884131	22.2656	-3.91263	1.18688	-3.29657	0.000978732	0.0222385
Stage 3	104902647	1147.7	-3.89659	0.211685	-18.4075	1.14417e-75	7.94225e-72
Stage 3	104902063	62.8355	-3.83562	0.801153	-4.78762	1.68772e-06	0.000112108
Stage 3	104909106	26.483	-3.8131	1.14716	-3.32395	0.000887513	0.0208833
Stage 3	104885006	173.888	-3.79334	0.499991	-7.58683	3.27836e-14	1.08365e-11
Stage 3	104885275	64.8997	-3.77668	0.800506	-4.71786	2.38336e-06	0.00014972
Stage 3	104885292	29.4178	-3.74517	0.720728	-5.19637	2.03217e-07	1.64986e-05
Stage 3	104893076	21.3698	-3.74228	0.943688	-3.9656	7.32127e-05	0.00285766
Stage 3	109135695	19.6314	-3.70571	1.01164	-3.66309	0.000249192	0.00755357
Stage 3	104894595	139.886	-3.67351	0.412955	-8.89568	5.80637e-19	3.10038e-16
Stage 3	104900406	134.429	-3.63322	0.755462	-4.80926	1.51487e-06	0.000101599
Stage 3	104896433	98.3817	-3.60796	0.497425	-7.25328	4.0679e-13	9.57197e-11
Stage 3	104906906	18.7677	-3.59614	1.03898	-3.46123	0.000537704	0.0140318
Stage 3	104905992	709.71	-3.53684	0.361467	-9.78469	1.30999e-22	1.13666e-19
Stage 3	104907666	25.1454	-3.48968	0.695021	-5.02097	5.14117e-07	3.81684e-05
Stage 3	104884153	72.5594	-3.47405	0.897288	-3.87173	0.000108067	0.00385215
Stage 3	104908524	161.853	-3.45134	0.602994	-5.72367	1.04248e-08	1.20796e-06
Stage 3	104908797	118.19	-3.43785	0.453987	-7.57257	3.65901e-14	1.18135e-11
Stage 3	104909099	36.7044	-3.41839	0.636645	-5.36939	7.90043e-08	7.46134e-06
Stage 3	104886463	47.5862	-3.31354	0.679246	-4.87827	1.07022e-06	7.35541e-05
Stage 3	104900001	55.8642	-3.2481	0.952632	-3.40961	0.00065057	0.016303
Stage 3	104891708	32.1977	-3.24682	0.752902	-4.3124	1.61489e-05	0.000775764
Stage 3	104888143	58.9157	-3.20336	0.862199	-3.71533	0.000202936	0.00638859
Stage 3	104888807	87.355	-3.20192	0.616438	-5.19424	2.05563e-07	1.65921e-05
Stage 3	104895082	220.509	-3.1973	0.795144	-4.02104	5.79425e-05	0.00235899
Stage 3	104896191	394.172	-3.18688	0.787645	-4.04608	5.20825e-05	0.00215839
Stage 3	104894551	46.7713	-3.17876	0.911756	-3.48641	0.000489544	0.0130699
Stage 3	104895079	40.3053	-3.16327	0.997035	-3.17268	0.00151041	0.0310192
Stage 3	104908992	1912.01	-3.09269	0.548978	-5.63355	1.7654e-08	1.92985e-06
Stage 3	104896302	152.877	-3.09055	0.769142	-4.01817	5.86514e-05	0.00237407
Stage 3	104896432	68.8883	-3.08778	0.50826	-6.0752	1.23836e-09	1.71922e-07
Stage 3	104894712	102.567	-3.08111	0.459712	-6.70226	2.05217e-11	3.65259e-09
Stage 3	104887969	112.801	-3.0712	0.414928	-7.40178	1.34373e-13	3.6484e-11
Stage 3	104897231	232.716	-3.06877	0.406562	-7.54811	4.41604e-14	1.39336e-11
Stage 3	104884154	34.5672	-3.02718	0.82905	-3.65139	0.000260826	0.00783778
Stage 3	104901055	171.523	-3.01105	0.352503	-8.54189	1.32041e-17	6.54687e-15
Stage 3	104885079	45.3737	-3.0089	0.798947	-3.76608	0.000165829	0.00553414
Stage 3	104890985	103.56	-3.00327	0.924626	-3.24809	0.00116184	0.0255219
Stage 3	104891229	255.026	-2.97847	0.495403	-6.01222	1.82997e-09	2.49073e-07
Stage 3	104888321	32.5163	-2.96677	0.909335	-3.26257	0.00110408	0.0244795
Stage 3	104892311	19880.2	-2.95466	0.402256	-7.34522	2.05426e-13	5.28135e-11
Stage 3	104885061	20.1958	-2.92679	0.895727	-3.2675	0.00108501	0.0242954
Stage 3	104893125	194.932	-2.92675	0.430906	-6.79209	1.10518e-11	2.131e-09
[truncated: 492 more rows]

## Sheet: Supplementary Table 9
Supplementary Table 9 Primers used in qPCR
geneID	name	direction	primer(5'-3')
104892143	UDP-glucose 4-epimerase	F	CATCGGTACAGCTTTCGCCTG
		R	GAAGTTCCCAACACATAACAGCTTG
104890085	hydroxyproline O-arabinosyltransferase 3	F	GAAATTGCGCCTACATGGTT
		R	CTTGAACCCAACCGAAGGTA
104889823	probable pectinesterase	F	CGGCTTTAGGTGCGGATTTGTC
		R	CTGAGAAACTCGGGCGCTAGAG
reference	actin1-reference gene	F	AGCCATCTTTCATCGGAATG
		R	GCCACCACCTTGATCTTCAT
